# Supplementary material for: Whole-Genome Sequencing of 100 Genomes Identifies a Distinctive Genetic Susceptibility Profile of Qatari Patients with Hypertension
Source: J Pers Med. 2022 Apr 29;12(5):722. doi: 10.3390/jpm12050722 (PMC9144388; doi:10.3390/jpm12050722)
Supplement: Supplementary file 1 [file jpm-12-00722-s001.zip]

Archive with 9 entries (9 files):
- File_S1.xlsx
- File_S2.pdf
- File_S3.xlsx
- File_S4.xls
- File_S5.xlsx
- File_S6.xlsx
- File_S7.xlsx
- File_S8.xlsx
- File_S9.jpg
