# Supplementary material for: Whole-Genome Sequencing of 100 Genomes Identifies a Distinctive Genetic Susceptibility Profile of Qatari Patients with Hypertension
Source: J Pers Med. 2022 Apr 29;12(5):722. doi: 10.3390/jpm12050722 (PMC9144388; doi:10.3390/jpm12050722)
Supplement: Supplementary file 1 [file jpm-12-00722-s001.zip › File_S1.xlsx]

## Sheet: Table_S1
Characteristic	Control (N = 100)	Case (N = 100)
Activated.Partial.Thromboplastin.Time	34.9 (33.2, 37.0)	33.70 (31.60, 36.45)
Age	31 (26, 37)	52 (46, 60)
Albumin	46 (45, 48)	44 (42, 46)
Alkaline.Phosphatase	61 (54, 70)	78 (62, 94)
ALT	16 (11, 28)	22 (16, 31)
AST	18 (15, 22)	19 (16, 23)
Bicarbonate	26.00 (24.37, 27.80)	27.00 (25.00, 28.00)
Bilirubin.Total	6.8 (5.2, 9.4)	6.0 (4.5, 8.1)
BMI	24.8 (22.0, 26.9)	30.7 (28.7, 34.8)
BP.Diastolic.BP	64 (60, 69)	87 (74, 94)
BP.Pulse.Rate	68 (63, 75)	70 (64, 79)
BP.Systolic.BP	106 (100, 110)	149 (143, 156)
C.peptide	1.62 (1.27, 2.12)	2.31 (1.66, 3.69)
Calcium	2.40 (2.34, 2.45)	2.38 (2.33, 2.48)
Calcium.Corrected	2.28 (2.24, 2.31)	2.30 (2.26, 2.37)
Chloride	102 (100, 103)	100 (98, 102)
Cholesterol.Total	4.66 (4.20, 5.30)	5.00 (4.25, 5.70)
Creatine.Kinase	84 (58, 114)	94 (63, 133)
Creatinine	64 (53, 75)	69 (57, 82)
Dihydroxyvitamin.D.Total	14 (10, 18)	20 (15, 25)
Estradiol	124 (87, 236)	106 (59, 150)
Fasting.Time	546 (181, 694)	518 (191, 715)
Ferritin	46 (14, 106)	52 (24, 138)
Fibrinogen	3.20 (2.71, 3.50)	3.50 (3.10, 4.00)
Folate	21 (16, 25)	24 (19, 28)
Free.Thyroxine	13.51 (12.39, 14.36)	13.09 (12.20, 14.06)
Free.Triiodothyronine	4.48 (4.11, 4.82)	4.30 (3.80, 4.71)
Glucose	4.90 (4.60, 5.20)	5.9 (5.2, 8.6)
Hba1c.	5.30 (5.07, 5.40)	5.30 (5.07, 5.40)
Hdl.cholesterol	1.41 (1.21, 1.69)	1.21 (0.99, 1.48)
Height	88 (84, 92)	87 (83, 94)
Hips.Size	98 (95, 103)	110 (102, 115)
Homocysteine	8.65 (7.43, 10.00)	8.65 (7.43, 10.00)
Insulin	7.0 (5.4, 10.0)	12 (7, 26)
Iron	16 (12, 20)	14.1 (10.5, 17.7)
Ldl.cholesterol.Calc	2.83 (2.30, 3.20)	3.00 (2.31, 3.84)
Magnesium	0.84 (0.80, 0.86)	0.83 (0.78, 0.89)
Myoglobin	21 (15, 25)	21 (15, 25)
Nt.probnp	19 (7, 33)	19 (7, 33)
Phosphorus	1.17 (1.10, 1.29)	1.13 (1.01, 1.22)
Potassium	4.30 (4.10, 4.50)	4.20 (4.00, 4.60)
Prothrombin.Time	11.90 (11.38, 12.72)	11.40 (10.80, 12.05)
Sex.Hormone.Binding.Globulin	46 (29, 67)	46 (29, 67)
Sodium	141 (139, 142)	141 (139, 142)
Testosterone.Total	4 (1, 20)	4 (1, 17)
Thyroid.Stimulating.Hormone	1.33 (0.99, 1.89)	1.53 (0.96, 2.27)
Total.Iron.Binding.Capacity	59 (54, 67)	60 (54, 65)
Total.Protein	74 (71, 76)	74 (72, 77)
Triglyceride	0.83 (0.60, 1.25)	1.40 (1.00, 1.95)
Uibc	42 (35, 49)	45 (38, 54)
Urea	4.10 (3.30, 5.10)	4.50 (3.75, 5.70)
Uric.Acid	286 (221, 327)	312 (245, 377)
Vitamin.B12	260 (208, 358)	267 (230, 340)
Waist.Size	78 (72, 84)	98 (90, 104)
Waist.To.Hip.Ratio	0.79 (0.74, 0.84)	0.90 (0.84, 0.96)
International.Normalization.Ratio		International.Normalization.Ratio
0.9	7 (7.0%)	0.9	20 (20%)
1	43 (43%)	1	46 (46%)
1.1	34 (34%)	1.1	24 (24%)
1.2	10 (10%)	1.2	7 (7.1%)
1.3	4 (4.0%)	1.3	1 (1.0%)
1.4	1 (1.0%)
1.6	1 (1.0%)	2.1	1 (1.0%)
1 n (%); Median (IQR)
