# Supplementary material for: Whole-Genome Sequencing of 100 Genomes Identifies a Distinctive Genetic Susceptibility Profile of Qatari Patients with Hypertension
Source: J Pers Med. 2022 Apr 29;12(5):722. doi: 10.3390/jpm12050722 (PMC9144388; doi:10.3390/jpm12050722)
Supplement: Supplementary file 1 [file jpm-12-00722-s001.zip › File_S3.xlsx]

## Sheet: Sheet1
Gene	INDELS	SNPs	SUM	In_Both
DPP10	13	106	119	yes
AC007319.1	13	92	105	yes
RN7SKP61	14	87	101	yes
RN7SL647P	12	80	92	yes
DNER	7	63	70	yes
AL034417.2	9	59	68	yes
AC104408.1	4	50	54	yes
AL359081.1	3	43	46	yes
MAIP1	4	41	45	yes
AC091804.1	5	39	44	yes
ALCAM	5	37	42	yes
LINC01680	3	38	41	yes
SPATS2L	3	35	38	yes
CNT0P5	2	34	36	yes
AC007389.1	3	33	36	yes
AL356272.1	6	29	35	yes
LINC01790	3	32	35	yes
ULK4	2	33	35	yes
AC010983.1	3	32	35	yes
EPHB1	4	30	34	yes
PKN2-AS1	3	31	34	yes
0ALADL2	4	29	33	yes
AC007749.1	6	27	33	yes
RN7SKP43	6	27	33	yes
COL11A1	1	31	32	yes
RUBCN	3	26	29	yes
CPO	3	25	28	yes
RALB	2	26	28	yes
AC013442.1	4	23	27	yes
MIR548AD	4	23	27	yes
AC095032.2	1	25	26	yes
AC008269.1	3	23	26	yes
KYNU	4	21	25	yes
POLR1A	1	23	24	yes
VPS8	1	23	24	yes
AC009310.1	1	23	24	yes
GABRG1	3	21	24	yes
AC007402.1	4	20	24	yes
AC104072.1	3	21	24	yes
SEMA5B	2	21	23	yes
RF00019	2	21	23	yes
MIR4268	1	22	23	yes
ATL2	3	18	21	yes
PPP4R2	1	20	21	yes
LCLAT1	3	18	21	yes
AL513348.1	2	19	21	yes
R05SP52	2	18	20	yes
RF00012	2	18	20	yes
LIMCH1	2	18	20	yes
MCM6	3	17	20	yes
NDUFA10	1	19	20	yes
ARHGAP15	4	16	20	yes
LINC02447	5	14	19	yes
CDK7P1	5	13	18	yes
C1orf116	0	18	18	no
OLFM3	2	15	17	yes
RPLP0P7	4	13	17	yes
GRPEL1	5	12	17	yes
AC117394.2	0	17	17	no
FHIT	2	15	17	yes
RBM47	2	14	16	yes
LINC01320	0	16	16	no
EEF1A1P11	3	13	16	yes
CLCA4-AS1	0	16	16	no
LINC00276	2	14	16	yes
CALCRL	3	13	16	yes
LINC02616	1	15	16	yes
AC092966.1	1	14	15	yes
AC117394.1	1	14	15	yes
LRRC8B	2	13	15	yes
GBP1P1	2	13	15	yes
CTN02	2	12	14	yes
AL591885.1	1	13	14	yes
AL078459.1	5	9	14	yes
LINC01708	5	9	14	yes
FLNB	3	11	14	yes
LIN28AP1	0	14	14	no
FRYL	2	12	14	yes
NRBF2P3	0	14	14	no
AC092969.1	1	13	14	yes
HS1BP3	0	14	14	no
RF00026	2	12	14	yes
AC021851.1	0	14	14	no
APBB2	4	10	14	yes
ATP13A4	3	11	14	yes
SCN10A	1	12	13	yes
SCN5A	1	12	13	yes
AC108752.1	2	11	13	yes
CNIH3	1	12	13	yes
CADPS	3	10	13	yes
LINC02505	1	12	13	yes
LINC00698	0	12	12	no
LINC02498	2	10	12	yes
STAC	1	11	12	yes
MIR572	2	10	12	yes
RFC3P1	1	11	12	yes
MRPL50P1	1	11	12	yes
TRAK1	2	10	12	yes
AC117462.1	1	11	12	yes
FCAMR	1	10	11	yes
CPLX1	1	10	11	yes
AKT3	1	10	11	yes
TRAPPC12	0	11	11	no
OR11I1P	1	10	11	yes
CDK4P1	2	9	11	yes
AL591888.1	2	9	11	yes
DDAH1	3	8	11	yes
ARHGEF4	0	11	11	no
THUMPD2	0	11	11	no
AAK1	0	10	10	no
AC097491.1	1	9	10	yes
CHRM3	2	8	10	yes
RN7SKP27	0	10	10	no
CROCC2	0	10	10	no
DAB1	1	9	10	yes
PEX5L	1	9	10	yes
LINC01850	1	9	10	yes
MARCO	2	8	10	yes
AC093426.1	2	8	10	yes
AL355862.1	1	9	10	yes
ST3GAL5	1	9	10	yes
VPS13D	1	9	10	yes
RF00592	1	9	10	yes
AC079150.2	1	9	10	yes
C2orf69	1	9	10	yes
GACAT1	0	9	9	no
AC068276.1	1	8	9	yes
AADACL2-AS1	0	9	9	no
AC012593.1	1	8	9	yes
EPHA5	0	9	9	no
AK4	0	9	9	no
FMO3	2	7	9	yes
AC062028.2	1	8	9	yes
TEX51	1	8	9	yes
SULT1C4	2	7	9	yes
KCNF1	1	8	9	yes
MRPS21P1	0	9	9	no
LINC02607	0	9	9	no
AC007563.2	1	8	9	yes
AC093423.3	2	7	9	yes
C1QL2	1	8	9	yes
EFEMP1	1	8	9	yes
AC098483.2	3	5	8	yes
PPIAP16	2	6	8	yes
AC067956.1	1	7	8	yes
RNU6-675P	1	7	8	yes
CCK	2	6	8	yes
UBE2WP1	0	8	8	no
PIGX	0	8	8	no
AC018467.1	0	8	8	no
PRDM16	0	8	8	no
RN7SL831P	3	5	8	yes
AC017083.3	0	8	8	no
RBMS3	1	7	8	yes
NM0T1P2	1	7	8	yes
MAGI1	1	7	8	yes
CLSTN2	1	7	8	yes
CD53	1	7	8	yes
NSUN7	1	7	8	yes
LINC01886	0	8	8	no
KAZN	1	7	8	yes
OR2T11	3	5	8	yes
AC012451.1	1	7	8	yes
FAM53A	1	7	8	yes
RN7SL300P	1	7	8	yes
CLRN1-AS1	0	8	8	no
PARP15	1	6	7	yes
AC018735.1	1	6	7	yes
AC009312.1	1	6	7	yes
SLC8A1	1	6	7	yes
IQCJ-SCHIP1	1	6	7	yes
AC048351.1	0	7	7	no
AC244021.1	1	6	7	yes
TMEM56-RWDD3	1	6	7	yes
AC092813.2	0	7	7	no
RPL21P17	2	5	7	yes
HSP90AB2P	1	6	7	yes
TMEM56	1	6	7	yes
DIS3L2	1	6	7	yes
PNPT1	0	7	7	no
MEGF6	1	6	7	yes
AC010894.3	2	5	7	yes
LINC02612	2	5	7	yes
TMEM185B	0	7	7	no
SDCCAG8	0	7	7	no
AC023469.2	2	5	7	yes
AC009975.1	0	7	7	no
RF00017	0	7	7	no
OTOS	0	6	6	no
LPP	0	6	6	no
DLX2-DT	0	6	6	no
GYPC	1	5	6	yes
SYDE2	1	5	6	yes
RPL23AP39	2	4	6	yes
AC124861.1	0	6	6	no
AC093159.1	2	4	6	yes
AC093159.2	2	4	6	yes
LINC01794	0	6	6	no
FBXO45	0	6	6	no
R05SP117	0	6	6	no
AC092170.1	1	5	6	yes
PRKCI	0	6	6	no
AC010967.1	1	5	6	yes
AC093423.2	1	5	6	yes
AL805961.2	0	6	6	no
RF01848	1	5	6	yes
AC020636.1	0	6	6	no
LRRC8C	1	5	6	yes
LINC01994	1	5	6	yes
RNU6-991P	0	6	6	no
LINC01691	0	6	6	no
C1orf137	0	6	6	no
COX6B1P7	0	6	6	no
YWHAZP2	1	5	6	yes
KALRN	2	4	6	yes
AC009414.1	1	5	6	yes
NFASC	0	6	6	no
SYNPR	2	4	6	yes
MAB21L4	0	6	6	no
SPRED2	1	5	6	yes
RPL23AP29	0	6	6	no
SPINK8	1	5	6	yes
AC012501.2	0	6	6	no
LINC02077	1	5	6	yes
AC083939.1	0	6	6	no
AC078788.1	1	5	6	yes
SLC1A7	0	6	6	no
LRCH3	0	6	6	no
RPS7P4	0	6	6	no
PPIAP65	2	4	6	yes
LINC01088	2	4	6	yes
TGFA	1	5	6	yes
LINC02572	2	4	6	yes
LINC01307	0	6	6	no
HNRNPA1P57	0	6	6	no
LMLN	1	5	6	yes
SERTAD2	2	4	6	yes
AC104088.1	0	6	6	no
ABCA12	1	5	6	yes
PPIAP7	0	6	6	no
IQCJ	0	5	5	no
AC068483.1	1	4	5	yes
EEF1DP6	0	5	5	no
AC242852.1	0	5	5	no
AC096656.1	1	4	5	yes
CHR01	2	3	5	yes
RGS7	0	5	5	no
PTH2R	0	5	5	no
LINC01364	0	5	5	no
RGS12	0	5	5	no
PRAMEF1	3	2	5	yes
ALG1L2	2	3	5	yes
NTNG1	0	5	5	no
THORLNC	0	5	5	no
DYSF	0	5	5	no
AL590135.1	1	4	5	yes
SPATA18	1	4	5	yes
PAQR3	2	3	5	yes
ISCA1P6	0	5	5	no
AC092617.1	0	5	5	no
AC093871.1	0	5	5	no
GABRA2	2	3	5	yes
LINC01956	0	5	5	no
CNRIP1	0	5	5	no
FBXW12	0	5	5	no
LINC01811	0	5	5	no
RPS20P10	0	5	5	no
GPATCH2	2	3	5	yes
LINC00299	0	5	5	no
RBPJ	0	5	5	no
RBMS1	1	4	5	yes
TRIM58	2	3	5	yes
TBC1D5	4	1	5	yes
PPP1R2	1	4	5	yes
AC007370.1	0	5	5	no
LINC01885	1	4	5	yes
AC092807.1	1	4	5	yes
AC092802.1	1	4	5	yes
AC026320.2	3	2	5	yes
AC007386.1	0	5	5	no
MIR4432HG	0	5	5	no
KIF1A	1	4	5	yes
ECM1P2	1	4	5	yes
GLIS1	1	4	5	yes
AC009302.1	1	4	5	yes
AC147067.1	1	4	5	yes
AC068489.1	1	4	5	yes
AC083906.4	2	3	5	yes
PARK7	0	5	5	no
KCNIP4	1	4	5	yes
ESRRG	2	3	5	yes
CAC02D3	1	4	5	yes
ZNHIT6	1	4	5	yes
ZSWIM2	1	4	5	yes
FYTTD1	0	5	5	no
AC109779.1	0	5	5	no
RNU6-1200P	3	2	5	yes
DTNB	1	3	4	yes
TACC3	0	4	4	no
DCAF4L1	0	4	4	no
AC117434.1	0	4	4	no
FNDC3B	2	2	4	yes
ACTBP11	1	3	4	yes
AC128685.1	0	4	4	no
PLD1	0	4	4	no
GLI2	0	4	4	no
AC013404.1	1	3	4	yes
AC072062.1	0	4	4	no
SCFD2	0	4	4	no
AL954650.1	1	3	4	yes
AC098829.1	0	4	4	no
AC104640.2	0	4	4	no
BIRC6	0	4	4	no
PLPPR5	1	3	4	yes
AC058822.1	1	3	4	yes
AL021921.1	1	3	4	yes
CASZ1	1	3	4	yes
AC117386.2	2	2	4	yes
CERS6	0	4	4	no
AC012065.5	0	4	4	no
CFAP100	0	4	4	no
AC092994.1	1	3	4	yes
OCIAD1	1	3	4	yes
RNU6-578P	1	3	4	yes
RN7SL211P	0	4	4	no
AC011592.1	1	3	4	yes
SMYD3	0	4	4	no
BX571673.1	0	4	4	no
OSBPL10	0	4	4	no
AL034417.4	0	4	4	no
AC139712.1	0	4	4	no
FAM117B	0	4	4	no
GSTM5	1	3	4	yes
FGFR3	0	4	4	no
FBXL2	2	2	4	yes
RF00424	1	3	4	yes
RPS6KC1	0	4	4	no
ADH5P2	0	4	4	no
AL358876.2	0	4	4	no
RN7SKP168	0	4	4	no
HS6ST1	1	3	4	yes
AC139712.3	0	4	4	no
SIDT1	1	3	4	yes
CD1E	0	4	4	no
AL033530.1	0	4	4	no
AC016730.1	1	3	4	yes
ERBB4	2	2	4	yes
LINC01814	0	4	4	no
AL592494.1	0	4	4	no
LARP7P4	1	3	4	yes
AC128716.1	0	4	4	no
GALNT13	0	4	4	no
APOOP2	0	4	4	no
DPP10-AS1	0	4	4	no
LY9	0	4	4	no
C4orf19	1	3	4	yes
CWH43	0	4	4	no
KLF7	0	4	4	no
AC011233.1	1	3	4	yes
AC096639.1	1	3	4	yes
PLD5	0	4	4	no
OLFML3	1	3	4	yes
HNMT	1	3	4	yes
ERRFI1	1	3	4	yes
THRB	1	3	4	yes
GMCL1P2	0	4	4	no
FOXP1	0	4	4	no
C1orf52	0	4	4	no
AC099671.1	0	4	4	no
TMEM33	0	4	4	no
AC097522.1	1	3	4	yes
DHX15	2	2	4	yes
GTF2B	0	4	4	no
KRT8P25	0	4	4	no
AL606760.4	0	4	4	no
PTPN4	1	3	4	yes
AC098820.2	0	4	4	no
NDUFA5P10	1	3	4	yes
THRB-AS1	1	3	4	yes
THSD7B	0	4	4	no
CICP5	1	3	4	yes
CTRC	2	2	4	yes
AL136537.1	0	4	4	no
PPARGC1A	2	2	4	yes
LCORL	0	4	4	no
AL161638.2	1	3	4	yes
LINC02613	1	3	4	yes
NPPC	0	4	4	no
AC096669.1	0	3	3	no
MYO3B	0	3	3	no
AC073062.1	0	3	3	no
KBTBD12	0	3	3	no
PECR	1	2	3	yes
TMEFF2	0	3	3	no
AC016924.1	0	3	3	no
LINC01031	2	1	3	yes
FASTKD2	0	3	3	no
PLB1	2	1	3	yes
D0H14	0	3	3	no
LINC01812	1	2	3	yes
HMGN2P13	1	2	3	yes
LINC01342	0	3	3	no
LINC02358	0	3	3	no
MGAT5	1	2	3	yes
CPNE4	0	3	3	no
FLG-AS1	0	3	3	no
AC099062.1	0	3	3	no
LINC01807	0	3	3	no
CAMKMT	1	2	3	yes
GPR149	1	2	3	yes
AC008134.1	0	3	3	no
AGBL4	0	3	3	no
KCNE4	1	2	3	yes
LINC00971	1	2	3	yes
AC020593.1	0	3	3	no
PLCD4	0	3	3	no
ADAMTS3	0	3	3	no
C1orf159	0	3	3	no
AL591896.1	0	3	3	no
COLEC11	0	3	3	no
PCNX2	1	2	3	yes
AC007389.3	0	3	3	no
FAM124B	1	2	3	yes
SYNPR-AS1	1	2	3	yes
FECHP1	0	3	3	no
KLHDC7A	0	3	3	no
SLC35F3	0	3	3	no
AC012491.1	1	2	3	yes
GULP1	0	3	3	no
BSND	0	3	3	no
ALK	0	3	3	no
ABHD6	0	3	3	no
AC092924.1	0	3	3	no
ALDH1L1-AS2	0	3	3	no
MREG	1	2	3	yes
AC108039.1	0	3	3	no
PUDPP2	0	3	3	no
AC097634.4	0	3	3	no
FMO6P	0	3	3	no
AC007277.1	1	2	3	yes
AC092957.1	3	0	3	no
IDUA	0	3	3	no
MGLL	0	3	3	no
AL592402.1	0	3	3	no
AC026347.1	0	3	3	no
CLRN1	0	3	3	no
AC096631.1	1	2	3	yes
AC008072.1	1	2	3	yes
SORCS2	0	3	3	no
AC093843.1	1	2	3	yes
FMN2	0	3	3	no
AC009502.1	0	3	3	no
RNFT1P2	0	3	3	no
AC079112.1	1	2	3	yes
AC019068.1	0	3	3	no
LINC01356	1	2	3	yes
FLVCR1	0	3	3	no
AC017083.4	0	3	3	no
AC013444.1	0	3	3	no
LINC01884	0	3	3	no
ANTXR1	1	2	3	yes
C1D	0	3	3	no
NLGN1	0	3	3	no
ZFYVE9P2	0	3	3	no
AC026320.1	1	2	3	yes
D0H12	0	3	3	no
PCDH7	0	3	3	no
LSAMP	3	0	3	no
ASB18	0	3	3	no
D0JA1P2	0	3	3	no
AC008164.1	1	2	3	yes
GPR160	1	2	3	yes
DPYD	0	3	3	no
RPL21P39	0	3	3	no
HSPE1P24	0	3	3	no
RBSN	2	1	3	yes
AC111194.1	0	3	3	no
PLSCR5	3	0	3	no
RPS24P7	0	3	3	no
HDAC4	1	2	3	yes
SMIM12P1	1	2	3	yes
LINC02506	0	3	3	no
B4GALT4-AS1	0	3	3	no
ANGEL2	0	3	3	no
LRP1B	1	2	3	yes
SRRM1P2	1	2	3	yes
AC020636.2	0	3	3	no
LINC01346	0	3	3	no
KCNN3	0	3	3	no
TRIM63	0	3	3	no
SLC25A26	0	3	3	no
UBE2K	0	3	3	no
AC055758.2	0	3	3	no
AC079988.1	0	3	3	no
AL121985.2	0	3	3	no
PLS1	1	1	2	yes
PODN	0	2	2	no
TXK	0	2	2	no
RF01210	0	2	2	no
MTND2P30	0	2	2	no
AC104640.1	0	2	2	no
AC099567.1	0	2	2	no
SUSD5	0	2	2	no
AC011306.1	0	2	2	no
P3H2	1	1	2	yes
UGT2B17	0	2	2	no
RARB	1	1	2	yes
HSD3BP4	1	1	2	yes
CHL1	1	1	2	yes
PIGR	0	2	2	no
SLMAP	1	1	2	yes
AC034195.1	0	2	2	no
LINC01781	0	2	2	no
PAX8	0	2	2	no
RGS5	0	2	2	no
BX284613.1	0	2	2	no
SLC45A1	0	2	2	no
LINC02238	0	2	2	no
SLC16A1	0	2	2	no
C1QB	0	2	2	no
THNSL2	0	2	2	no
STIM2	0	2	2	no
AC096734.1	0	2	2	no
RAP2B	0	2	2	no
KAT2B	2	0	2	no
LINC01304	0	2	2	no
AC027124.2	1	1	2	yes
RAP1BP2	0	2	2	no
AC018814.1	1	1	2	yes
AL606468.1	0	2	2	no
EPAS1	0	2	2	no
ARMC10P1	0	2	2	no
ADD2	0	2	2	no
Z98259.3	0	2	2	no
RHOH	0	2	2	no
TFCP2L1	0	2	2	no
NPHP3-ACAD11	1	1	2	yes
TP63	1	1	2	yes
LINC01877	1	1	2	yes
AC239859.1	0	2	2	no
AC012501.1	0	2	2	no
OCIAD2	1	1	2	yes
PLEKHB2	2	0	2	no
EPHB3	1	1	2	yes
NYAP2	1	1	2	yes
LINC01237	0	2	2	no
SATB1-AS1	1	1	2	yes
RNU6-1120P	0	2	2	no
LINC01853	0	2	2	no
DCDC2C	0	2	2	no
AC069213.1	0	2	2	no
AC107304.1	0	2	2	no
AC134508.1	0	2	2	no
ASB3	0	2	2	no
ACTR3P3	0	2	2	no
AC090954.1	1	1	2	yes
AC013262.1	0	2	2	no
RNU6-138P	0	2	2	no
NGF-AS1	1	1	2	yes
TGFBR2	0	2	2	no
AC073365.1	1	1	2	yes
SLAMF7	0	2	2	no
AC010105.1	0	2	2	no
RASGEF1B	2	0	2	no
ACTG1P23	0	2	2	no
NUTF2P4	1	1	2	yes
AC019211.1	0	2	2	no
AC012363.1	0	2	2	no
AC092506.1	0	2	2	no
LINC01645	1	1	2	yes
AC106883.1	0	2	2	no
RTP5	0	2	2	no
FGFBP1	0	2	2	no
RNU6-699P	0	2	2	no
LINC01985	0	2	2	no
AC126182.2	0	2	2	no
NDUFB4	0	2	2	no
NTRK1	0	2	2	no
AC078785.1	0	2	2	no
RNU6-243P	0	2	2	no
KLHL6	1	1	2	yes
AC006369.1	0	2	2	no
AL355306.2	1	1	2	yes
AC078918.1	0	2	2	no
UBE2U	1	1	2	yes
LINC01983	0	2	2	no
ITGA6	0	2	2	no
DOCK10	1	1	2	yes
ARHGEF16	0	2	2	no
AC096888.1	0	2	2	no
AC125336.1	0	2	2	no
HPRT1P1	0	2	2	no
NFIA	1	1	2	yes
LINC01122	1	1	2	yes
UPP2	0	2	2	no
CAC01D	0	2	2	no
TRAT1	1	1	2	yes
CTTNBP2NL	0	2	2	no
ABI3BP	0	2	2	no
AC018685.2	0	2	2	no
AC092422.1	1	1	2	yes
PDIA5	1	1	2	yes
RNU6-627P	0	2	2	no
RNU7-74P	0	2	2	no
CLCA4	0	2	2	no
SLC4A10	0	2	2	no
OPA1	1	1	2	yes
PPP1CB	2	0	2	no
LINC01222	1	1	2	yes
LINC01954	1	1	2	yes
AL157944.1	0	2	2	no
AL445183.1	0	2	2	no
LDB2	0	2	2	no
BCAR3	1	1	2	yes
ATP13A5	0	2	2	no
BOC	1	1	2	yes
LRRC77P	0	2	2	no
LINC02608	0	2	2	no
PAK2	1	1	2	yes
AC104806.2	0	2	2	no
PHLDB2	0	2	2	no
LINC01266	1	1	2	yes
C2orf48	0	2	2	no
AC008069.1	0	2	2	no
WDR12	0	2	2	no
GALNT5	1	1	2	yes
AL499605.1	1	1	2	yes
FH	0	2	2	no
KMO	0	2	2	no
PCGF3	0	2	2	no
R05SP136	0	2	2	no
OR6Y1	0	2	2	no
OR10T2	0	2	2	no
AC140059.1	0	2	2	no
LINC02026	0	2	2	no
RYBP	0	2	2	no
PARD3B	1	1	2	yes
GPC1	0	2	2	no
RN7SKP36	0	2	2	no
IL12A-AS1	0	2	2	no
LINC02040	0	2	2	no
IL1RAP	0	2	2	no
RN7SKP112	0	2	2	no
ARPP21	0	2	2	no
LINC02496	1	1	2	yes
DPYD-AS1	0	2	2	no
OR7E163P	1	1	2	yes
AC096570.1	1	1	2	yes
P2RY12	0	2	2	no
DYNC1LI1	0	2	2	no
ADRA2C	1	1	2	yes
MED12L	0	2	2	no
TPRG1	1	1	2	yes
DDR2	0	2	2	no
MIR3681HG	1	1	2	yes
AC096558.1	1	1	2	yes
RN7SL66P	0	2	2	no
GRID2	2	0	2	no
TTC13	0	2	2	no
LINC02038	0	2	2	no
SLC30A1	0	2	2	no
CNTN4	0	2	2	no
LINC02469	0	2	2	no
AL121985.3	0	2	2	no
AC097655.1	1	1	2	yes
HHAT	0	2	2	no
MAGEF1	1	1	2	yes
AL365440.1	0	2	2	no
AC079922.1	1	1	2	yes
AC008067.1	0	2	2	no
PPP3R1	0	2	2	no
RN7SL201P	0	2	2	no
AC096558.2	1	1	2	yes
NUP210	1	1	2	yes
GUCA1C	1	1	2	yes
AC024132.2	0	2	2	no
ARHGEF3	0	2	2	no
AC131211.1	0	2	2	no
AC092920.1	0	2	2	no
SULT1C2P1	0	2	2	no
HNRNPKP4	0	2	2	no
CYP1B1-AS1	0	2	2	no
AC073359.2	1	1	2	yes
TRIP12	1	1	2	yes
AL139823.1	0	2	2	no
OTOL1	0	2	2	no
RN7SKP82	0	2	2	no
LINC01676	0	2	2	no
AC068535.1	0	2	2	no
AC069157.1	0	2	2	no
DPYSL5	0	2	2	no
ZSWIM5	1	1	2	yes
HADHB	0	2	2	no
AC093802.1	0	2	2	no
RPL23AP93	1	1	2	yes
CNOT9	0	2	2	no
CMTM7	1	1	2	yes
AC117430.1	0	2	2	no
AC104306.2	0	2	2	no
RNU6-557P	0	2	2	no
AC092999.1	0	2	2	no
LINC01940	1	1	2	yes
AC074019.1	0	2	2	no
DENND6A	0	2	2	no
MIR4431	0	2	2	no
AC010904.2	0	2	2	no
RNU6-348P	0	2	2	no
LINC01784	0	2	2	no
CD1B	0	2	2	no
AL122019.1	1	1	2	yes
CDC73	2	0	2	no
AL606753.1	0	2	2	no
AC068769.1	1	1	2	yes
AC079922.2	1	1	2	yes
AC104333.4	0	2	2	no
AL117348.2	0	2	2	no
ATP2B2	1	1	2	yes
AC091614.1	1	1	2	yes
MIR7846	0	2	2	no
SERPINI1	2	0	2	no
KC0B1	0	2	2	no
EXOC5P1	1	1	2	yes
AC068633.1	0	2	2	no
SATB2-AS1	1	1	2	yes
SNX7	0	2	2	no
RASGRP3	0	2	2	no
AC147055.2	0	2	2	no
AC007387.1	0	2	2	no
FAM168B	0	2	2	no
FTH1P6	0	2	2	no
TNFRSF8	0	2	2	no
LINC01102	0	2	2	no
ZNF385D	1	1	2	yes
SUCLG2	0	2	2	no
C2orf76	0	2	2	no
GREM2	0	2	2	no
MROH9	0	2	2	no
EMBP1	0	2	2	no
RNU6-739P	0	2	2	no
D0SE1L3	0	2	2	no
MYT1L	0	2	2	no
ATP5PBP4	0	2	2	no
ATP2B4	1	1	2	yes
LINC01735	0	2	2	no
AC132008.2	0	2	2	no
ANKRD18DP	0	2	2	no
TYW5	0	2	2	no
LRRFIP2	0	2	2	no
RD3	0	2	2	no
AC098650.1	0	2	2	no
SLC44A5	0	2	2	no
PHKA1P1	1	1	2	yes
C2orf91	0	2	2	no
CAC01E	0	2	2	no
AC092813.1	0	2	2	no
CEP170	0	2	2	no
TUBA3E	0	2	2	no
AC132154.1	0	2	2	no
MIPEPP2	0	2	2	no
IGKV1OR2-108	0	2	2	no
MGC27382	0	2	2	no
MRPL45P1	0	2	2	no
UBQLN4P2	0	2	2	no
AC007422.2	0	2	2	no
AC092691.1	0	2	2	no
FIGN	0	2	2	no
PCAT4	0	2	2	no
AC108471.2	0	2	2	no
CLIC4	1	1	2	yes
NDUFS2	0	2	2	no
ASAP2	0	1	1	no
AL353708.3	0	1	1	no
AC106053.1	1	0	1	no
PTGS2	0	1	1	no
SLC49A3	0	1	1	no
AL445675.2	1	0	1	no
AL353052.2	0	1	1	no
PRMT6	0	1	1	no
SETP14	1	0	1	no
NHLH2	0	1	1	no
ATP6V1C2	1	0	1	no
CTDSP1	0	1	1	no
HESX1	0	1	1	no
AC079942.1	1	0	1	no
EHHADH	1	0	1	no
AC073143.1	0	1	1	no
LCT	0	1	1	no
PKDCC	0	1	1	no
PDCD1	0	1	1	no
AC073409.1	0	1	1	no
SGO1-AS1	0	1	1	no
AC009313.2	1	0	1	no
PKN2	0	1	1	no
CERS6-AS1	0	1	1	no
LYST	0	1	1	no
LTBP1	0	1	1	no
CRCT1	1	0	1	no
MITF	1	0	1	no
LINC01182	0	1	1	no
AC018717.1	1	0	1	no
NBPF21P	0	1	1	no
NFU1	1	0	1	no
TACR1	0	1	1	no
AC104461.1	0	1	1	no
LINC00862	0	1	1	no
LINC01702	0	1	1	no
AC111198.1	0	1	1	no
EML6	0	1	1	no
NMS	0	1	1	no
ANKRD13C	1	0	1	no
MSH4	0	1	1	no
RNU6-1168P	1	0	1	no
LINC01650	1	0	1	no
NCKAP5	0	1	1	no
AC007463.1	0	1	1	no
LONRF2	1	0	1	no
TRABD2B	1	0	1	no
LINC02260	0	1	1	no
SATB1	1	0	1	no
CORIN	0	1	1	no
AL138799.3	0	1	1	no
DBI	0	1	1	no
AC024560.1	0	1	1	no
TGFBR3	0	1	1	no
SEPT2P1	0	1	1	no
INSRR	0	1	1	no
SCN2A	0	1	1	no
AC007364.1	1	0	1	no
EIF4EP3	0	1	1	no
CAPN2	0	1	1	no
C3orf38	0	1	1	no
CD244	0	1	1	no
LRRC15	0	1	1	no
LNX1-AS1	0	1	1	no
FAM184B	0	1	1	no
LINC02054	0	1	1	no
LINC01803	0	1	1	no
AC062039.1	0	1	1	no
RPL39P18	1	0	1	no
GNG12-AS1	1	0	1	no
ITGA4	1	0	1	no
AC069154.1	0	1	1	no
AC093912.1	0	1	1	no
GPR39	0	1	1	no
MIR1263	1	0	1	no
AC007370.2	0	1	1	no
RN7SKP199	0	1	1	no
AC096631.2	0	1	1	no
ARPC5	0	1	1	no
SMARCC1	1	0	1	no
AC114491.1	0	1	1	no
MATN1	0	1	1	no
AC104629.1	1	0	1	no
HEG1	0	1	1	no
CDKN2AIPNLP2	0	1	1	no
AC006840.1	0	1	1	no
AC097488.1	1	0	1	no
LINC02353	0	1	1	no
ACKR3	0	1	1	no
LINC01832	1	0	1	no
RNU6-931P	0	1	1	no
SEMA3G	0	1	1	no
RNU6-187P	1	0	1	no
AL390957.1	0	1	1	no
LINC01594	0	1	1	no
NPHP3	0	1	1	no
TRPC1	0	1	1	no
ARF4-AS1	0	1	1	no
RNU6-451P	0	1	1	no
BARD1	0	1	1	no
EDAR	0	1	1	no
RNU2-64P	0	1	1	no
OR1C1	0	1	1	no
CCDC85A	1	0	1	no
AC068134.2	0	1	1	no
LINC01768	0	1	1	no
AC117944.1	0	1	1	no
AC018712.1	0	1	1	no
LBH	0	1	1	no
TBX19	0	1	1	no
AL929288.1	0	1	1	no
LINC01134	0	1	1	no
AC104689.1	0	1	1	no
MAATS1	1	0	1	no
BAZ2B	0	1	1	no
TNFRSF9	0	1	1	no
NXNP1	0	1	1	no
NWD2	0	1	1	no
AL096803.1	0	1	1	no
DYNC1I2	1	0	1	no
HDLBP	0	1	1	no
AC017013.1	0	1	1	no
LINC01833	1	0	1	no
SLC9A9	0	1	1	no
INO80B	1	0	1	no
PMPCAP1	1	0	1	no
PCCB	0	1	1	no
GAL3ST2	1	0	1	no
CCDC185	0	1	1	no
RNU6-1180P	0	1	1	no
AC092954.2	0	1	1	no
TAPT1	0	1	1	no
NCAPH	0	1	1	no
WDR63	1	0	1	no
AC073255.1	1	0	1	no
SLC6A17	1	0	1	no
RF00156	1	0	1	no
LINC01758	1	0	1	no
LINC02232	0	1	1	no
PKP4-AS1	0	1	1	no
PMVK	0	1	1	no
AC007040.2	0	1	1	no
RGS18	1	0	1	no
LCE3E	1	0	1	no
TP73	0	1	1	no
NEK11	0	1	1	no
AL357055.3	1	0	1	no
ENSAP3	0	1	1	no
AL139413.1	1	0	1	no
GAPDHP57	0	1	1	no
CEP135	1	0	1	no
AC244205.2	0	1	1	no
VIL1	0	1	1	no
CD47	0	1	1	no
HNRNPA1P67	0	1	1	no
AC112220.1	0	1	1	no
AC010148.1	1	0	1	no
LINC01376	1	0	1	no
FBLN7	0	1	1	no
COL24A1	1	0	1	no
AL591504.1	0	1	1	no
SNX18P25	1	0	1	no
AC011897.1	0	1	1	no
CLASP2	0	1	1	no
MRPS9	0	1	1	no
SLC1A4	0	1	1	no
RN7SKP93	0	1	1	no
CAPN13	0	1	1	no
KCNH8	0	1	1	no
KCNMB2-AS1	1	0	1	no
LINC01866	0	1	1	no
AL645568.3	1	0	1	no
LETM1	1	0	1	no
AL357140.2	0	1	1	no
ADCY3	0	1	1	no
LEKR1	0	1	1	no
GOLIM4	0	1	1	no
AL358176.3	0	1	1	no
MAGI1-IT1	0	1	1	no
AC114801.3	0	1	1	no
RN7SKP55	0	1	1	no
RNU6-367P	0	1	1	no
ACAP2	1	0	1	no
TRMT112P6	0	1	1	no
PDK1	0	1	1	no
AC067960.1	0	1	1	no
AC019055.1	0	1	1	no
INHBB	0	1	1	no
PLSCR4	0	1	1	no
NEURL3	0	1	1	no
RNU6-947P	0	1	1	no
TAS1R2	0	1	1	no
ARMC8	1	0	1	no
LYPD6B	0	1	1	no
AC012087.1	0	1	1	no
AFP	1	0	1	no
AL390115.1	0	1	1	no
OR9H1P	0	1	1	no
AC019069.1	0	1	1	no
EPB41L5	0	1	1	no
AL512844.2	0	1	1	no
COLQ	1	0	1	no
DTHD1	0	1	1	no
METAP1D	0	1	1	no
SIPA1L2	1	0	1	no
NUF2	0	1	1	no
AC011995.1	0	1	1	no
ACYP2	1	0	1	no
TNFSF4	1	0	1	no
AC011893.1	0	1	1	no
TMEM212	1	0	1	no
RF00612	0	1	1	no
DENND6A-DT	0	1	1	no
GXYLT2	0	1	1	no
UTP25	0	1	1	no
GAPDHP75	1	0	1	no
XYLB	0	1	1	no
ABCF2P1	0	1	1	no
AC011298.3	0	1	1	no
RNF220	0	1	1	no
ZBTB40	0	1	1	no
AC074286.1	1	0	1	no
ALMS1-IT1	0	1	1	no
AC064875.1	0	1	1	no
GMPS	1	0	1	no
AL691515.1	0	1	1	no
LRRC38	0	1	1	no
RARRES1	0	1	1	no
SHQ1	0	1	1	no
CD5L	1	0	1	no
NIPAL1	0	1	1	no
AC073359.1	1	0	1	no
AL513320.1	0	1	1	no
SEC62	0	1	1	no
ACTP1	0	1	1	no
ELOBP3	0	1	1	no
HDAC4-AS1	0	1	1	no
VRK2	0	1	1	no
AL122018.1	0	1	1	no
LMX1A	0	1	1	no
MIR138-1	0	1	1	no
DLEC1P1	0	1	1	no
TNR	1	0	1	no
AL356108.1	0	1	1	no
SDAD1P3	0	1	1	no
RNU6ATAC4P	1	0	1	no
AC068760.1	0	1	1	no
LEFTY1	0	1	1	no
SLC6A11	1	0	1	no
OR7E84P	1	0	1	no
XPR1	0	1	1	no
LINC01349	0	1	1	no
R0SEL	0	1	1	no
AGAP1	0	1	1	no
TMCO4	1	0	1	no
LINC01322	0	1	1	no
AL034417.1	0	1	1	no
LINC01931	1	0	1	no
AC073321.1	0	1	1	no
AL592447.1	0	1	1	no
AC019130.1	0	1	1	no
LINC01701	0	1	1	no
RN7SL423P	1	0	1	no
SNORD3G	1	0	1	no
AC068547.1	0	1	1	no
AC092802.3	0	1	1	no
SPR	0	1	1	no
LINC01248	0	1	1	no
CAPN8	0	1	1	no
AC012507.3	1	0	1	no
PLS1-AS1	1	0	1	no
PAX7	0	1	1	no
TAS1R1	1	0	1	no
GLB1	0	1	1	no
SPAG16	0	1	1	no
MGAT4EP	0	1	1	no
TEX37	0	1	1	no
SCN1A-AS1	0	1	1	no
CARF	0	1	1	no
GSTO3P	0	1	1	no
LINC01677	1	0	1	no
PRKG2	1	0	1	no
KCMF1	0	1	1	no
AL161637.1	0	1	1	no
MB21D2	1	0	1	no
GRM7	0	1	1	no
RUNX3	0	1	1	no
RGPD4	1	0	1	no
LINC01397	1	0	1	no
CASQ2	0	1	1	no
AC012506.1	0	1	1	no
PLX01	0	1	1	no
AC092953.2	0	1	1	no
KDM4A	0	1	1	no
LINC01720	0	1	1	no
TSEN2	1	0	1	no
AC025539.1	0	1	1	no
LINC01250	0	1	1	no
AL139011.2	1	0	1	no
GOLGA4	1	0	1	no
CD1C	0	1	1	no
LINC01648	0	1	1	no
AC013437.1	1	0	1	no
CPN2	1	0	1	no
AC008269.2	0	1	1	no
LINC02475	0	1	1	no
FALEC	0	1	1	no
PRDM2	0	1	1	no
ARF4	1	0	1	no
ALMS1	0	1	1	no
AC005042.2	0	1	1	no
MIR378F	1	0	1	no
LINC00607	0	1	1	no
LINC00887	1	0	1	no
AC098934.1	0	1	1	no
HACL1	1	0	1	no
AC007881.2	1	0	1	no
WNT2B	0	1	1	no
FYCO1	1	0	1	no
PLXND1	0	1	1	no
IL1RN	0	1	1	no
PARP14	0	1	1	no
RAPGEF4	0	1	1	no
AC012065.1	0	1	1	no
RASAL2	0	1	1	no
SOWAHC	0	1	1	no
PTGFRN	0	1	1	no
UBL4B	1	0	1	no
RNU6-1101P	0	1	1	no
ADGRL3-AS1	0	1	1	no
MAGI1-AS1	0	1	1	no
CD96	0	1	1	no
GRM7-AS3	0	1	1	no
AC013476.2	1	0	1	no
R05SP54	0	1	1	no
CGN	0	1	1	no
AL445648.1	1	0	1	no
GABRB1	0	1	1	no
PROM1	0	1	1	no
RF00139	0	1	1	no
RNU6-755P	0	1	1	no
IQCG	1	0	1	no
NCEH1	0	1	1	no
TRIM71	0	1	1	no
UBE2E1-AS1	0	1	1	no
D0H6	0	1	1	no
TOR1AIP1	0	1	1	no
ROBO2	0	1	1	no
MINDY4B	0	1	1	no
STRIP1	1	0	1	no
CMTM6	0	1	1	no
AL365440.2	0	1	1	no
CAB39	1	0	1	no
LINC01997	0	1	1	no
PRAMEF11	1	0	1	no
AC018804.1	0	1	1	no
LRRC7	1	0	1	no
HTRA3	0	1	1	no
LINC01737	0	1	1	no
BARHL2	1	0	1	no
WDSUB1	0	1	1	no
AC108025.1	0	1	1	no
KLHL5	0	1	1	no
AC093810.1	1	0	1	no
CLCA3P	0	1	1	no
OR7E85P	1	0	1	no
AL078624.1	0	1	1	no
NPHP3-AS1	1	0	1	no
RPL9P15	0	1	1	no
DCUN1D1	0	1	1	no
AL596220.1	0	1	1	no
ZMAT3	1	0	1	no
RF00601	0	1	1	no
NRXN1	1	0	1	no
CACNB4	0	1	1	no
AL590609.2	1	0	1	no
ACOT11	1	0	1	no
DIRC3	0	1	1	no
IGF2BP2	1	0	1	no
AC073284.1	0	1	1	no
SH3D21	1	0	1	no
AC007403.1	0	1	1	no
AC092164.1	1	0	1	no
SPHKAP	0	1	1	no
AC107057.1	0	1	1	no
LINC01826	0	1	1	no
AP1S3	0	1	1	no
LRIG1	0	1	1	no
FRMD4B	0	1	1	no
AC062016.2	0	1	1	no
ACAD11	1	0	1	no
DPT	0	1	1	no
CD2	1	0	1	no
FMNL2	0	1	1	no
NGF	1	0	1	no
ARGFX	1	0	1	no
MAP3K19	0	1	1	no
XCL1	0	1	1	no
GALNT2	0	1	1	no
VAX2	0	1	1	no
SLC31A1P1	0	1	1	no
AC073257.1	0	1	1	no
ABCB11	0	1	1	no
LINC02069	0	1	1	no
AC006369.2	1	0	1	no
KLHL30	1	0	1	no
AC092810.2	0	1	1	no
AC097451.1	0	1	1	no
AGXT	0	1	1	no
NID1	0	1	1	no
AL805961.1	1	0	1	no
ATP13A3	0	1	1	no
KCNK12	0	1	1	no
HSPA8P6	0	1	1	no
GCKR	0	1	1	no
RN7SKP144	1	0	1	no
GREB1	0	1	1	no
LINC01941	1	0	1	no
AL691520.1	0	1	1	no
B3GNT7	0	1	1	no
AL451062.3	0	1	1	no
NM0T1P3	0	1	1	no
AC092650.1	1	0	1	no
AC011753.1	0	1	1	no
LINC01818	0	1	1	no
STK36	0	1	1	no
USP48	0	1	1	no
LINC01118	0	1	1	no
RNU6-573P	0	1	1	no
SKIL	1	0	1	no
FYB2	0	1	1	no
RPL37A	1	0	1	no
FABP1	0	1	1	no
MTCO1P44	0	1	1	no
AL139161.2	0	1	1	no
MDH1B	0	1	1	no
ACTG1P22	0	1	1	no
RNU6-1116P	0	1	1	no
PFKFB4	0	1	1	no
MAP3K13	0	1	1	no
LINC01823	0	1	1	no
LINC01808	0	1	1	no
ATP6V1B1	0	1	1	no
LINC01323	1	0	1	no
DDX50P2	0	1	1	no
SUCNR1	0	1	1	no
ARAP2	0	1	1	no
ODF2L	0	1	1	no
TMEM44-AS1	1	0	1	no
TOPAZ1	0	1	1	no
KIDINS220	0	1	1	no
AL161638.1	0	1	1	no
IKBKE	0	1	1	no
RNU6-1310P	0	1	1	no
GIPC2	0	1	1	no
EPHA4	0	1	1	no
GAPDHP33	0	1	1	no
AC068631.1	1	0	1	no
SYT14	0	1	1	no
VANGL2	0	1	1	no
AL449106.1	0	1	1	no
AC135506.1	1	0	1	no
CASP3P1	0	1	1	no
SATB2	1	0	1	no
FOXJ3	1	0	1	no
RN7SKP227	0	1	1	no
LINC01738	1	0	1	no
SEMA4F	0	1	1	no
NM0T1	0	1	1	no
WDR35	0	1	1	no
RIOX2	0	1	1	no
FRAS1	0	1	1	no
UNC80	1	0	1	no
P2RY1	0	1	1	no
AL049569.1	0	1	1	no
AC012363.2	0	1	1	no
TNIK	0	1	1	no
C3orf56	0	1	1	no
PPIAP63	1	0	1	no
TARS2	1	0	1	no
ITGA6-AS1	0	1	1	no
AC084030.1	0	1	1	no
KCNS3	0	1	1	no
RNU6-158P	0	1	1	no
LINC00504	0	1	1	no
ERVMER34-1	0	1	1	no
DAPL1	1	0	1	no
TFDP2	0	1	1	no
HMGN2P26	0	1	1	no
AC012070.1	0	1	1	no
LINC02013	0	1	1	no
SERBP1	0	1	1	no
NRROS	0	1	1	no
RNU7-147P	1	0	1	no
AL354872.1	0	1	1	no
AL732292.1	0	1	1	no
AC017083.1	0	1	1	no
SPATA3-AS1	0	1	1	no
DPP4	0	1	1	no
AL136382.1	0	1	1	no
AC098868.1	0	1	1	no
OCIAD1-AS1	0	1	1	no
PDS5A	0	1	1	no
SPTA1	0	1	1	no
LINC01063	0	1	1	no
QSOX1	0	1	1	no
LINC01936	0	1	1	no
AC092580.1	0	1	1	no
ZBTB8OSP2	0	1	1	no
TPRG1-AS1	0	1	1	no
AC092896.1	0	1	1	no
MAPK10	1	0	1	no
AC083949.1	0	1	1	no
LINC01854	0	1	1	no
AL596275.2	1	0	1	no
XRCC5	0	1	1	no
AL596087.1	0	1	1	no
DISC1	0	1	1	no
GDF7	0	1	1	no
ADCY5	0	1	1	no
PLCL1	0	1	1	no
AL109613.1	1	0	1	no
SLC10A4	1	0	1	no
AC016735.1	0	1	1	no
OR14A16	0	1	1	no
RAB7A	1	0	1	no
SHISA5	0	1	1	no
PEX13	0	1	1	no
RNU6-788P	0	1	1	no
CXCL13	0	1	1	no
LINC02501	0	1	1	no
AC013402.3	1	0	1	no
DCAF8	1	0	1	no
GPD2	1	0	1	no
LNX1	0	1	1	no
RTKN	1	0	1	no
LINC01760	1	0	1	no
ERC2	1	0	1	no
ATP6V1E1P1	0	1	1	no
ASB14	0	1	1	no
ATR	0	1	1	no
AC104308.1	0	1	1	no
OR6P1	0	1	1	no
SNORA10B	0	1	1	no
E0M	0	1	1	no
FOXI3	0	1	1	no
AC020604.1	0	1	1	no
RN7SL294P	0	1	1	no
OR10T1P	0	1	1	no
EPHX1	0	1	1	no
AC098824.1	0	1	1	no
AC104435.1	0	1	1	no
AC073046.1	1	0	1	no
LINC01348	0	1	1	no
YPEL5	0	1	1	no
ATP2C1	0	1	1	no
R05SP73	1	0	1	no
AC097515.1	0	1	1	no
AC022210.1	0	1	1	no
AL357793.1	1	0	1	no
AC068051.1	1	0	1	no
MEIS1	0	1	1	no
SRGAP3	0	1	1	no
ADGRL2	0	1	1	no
PPARG	1	0	1	no
MCUR1P2	1	0	1	no
LINC01696	0	1	1	no
AL137793.2	0	1	1	no
GTF3C2-AS1	0	1	1	no
AC073050.1	0	1	1	no
LINC01724	0	1	1	no
LINC01828	0	1	1	no
ACVR1	0	1	1	no
PDE4B	1	0	1	no
AC018742.1	0	1	1	no
LINC01789	0	1	1	no
UBP1	0	1	1	no
AL096803.2	0	1	1	no
PUS10	1	0	1	no
EI24P1	0	1	1	no
TAPT1-AS1	1	0	1	no
GPR79	0	1	1	no
KIAA1211	1	0	1	no
ST6GAL0C3	0	1	1	no
PDIK1L	0	1	1	no
RNU7-182P	0	1	1	no
AC006058.1	0	1	1	no
VCAM1	0	1	1	no
NOSTRIN	0	1	1	no
LINC02053	0	1	1	no
AL691515.2	0	1	1	no
SYT6	0	1	1	no
AC092810.1	0	1	1	no
COL7A1	0	1	1	no
AL034417.3	0	1	1	no
IL17RD	1	0	1	no
AC024559.1	0	1	1	no
NSD2	1	0	1	no
AC010878.1	1	0	1	no
LGALSL-DT	0	1	1	no
RND3	0	1	1	no
ARHGAP30	0	1	1	no
ABCA4	0	1	1	no
UQCRHP2	0	1	1	no
AL138927.1	0	1	1	no
SPICE1	1	0	1	no
HIGD1AP11	0	1	1	no
AL096803.3	0	1	1	no
LINC02017	0	1	1	no
AC007100.1	0	1	1	no
AC138057.1	0	1	1	no
OR10K2	0	1	1	no
ATP13A2	0	1	1	no
SPDYA	1	0	1	no
MTND1P28	0	1	1	no
GPR155	0	1	1	no
AC079160.1	1	0	1	no
RNU6-968P	0	1	1	no
KCTD8	0	1	1	no
AC005699.1	0	1	1	no
VGLL4	0	1	1	no
AC068138.1	0	1	1	no
MSH2	0	1	1	no
AC068137.2	0	1	1	no
LINC02006	0	1	1	no
AC080129.1	0	1	1	no
LINC01795	1	0	1	no
EXOC1	1	0	1	no
MBOAT2	0	1	1	no
AC244205.1	0	1	1	no
GADL1	0	1	1	no
AC062020.1	0	1	1	no
RNU4ATAC9P	0	1	1	no
STX6	0	1	1	no
LMO4	0	1	1	no
WDR75	0	1	1	no
DCAF17	0	1	1	no
IMP4	0	1	1	no
ITLN2	0	1	1	no
AC114400.1	0	1	1	no
IGFBP5	0	1	1	no
SRGAP2	0	1	1	no
TMEM61	0	1	1	no
AC013402.1	1	0	1	no
LINC01124	0	1	1	no
SLAIN2	1	0	1	no
ANO7	0	1	1	no
AL356356.1	0	1	1	no
CFAP74	0	1	1	no
SLC2A1	0	1	1	no
AL603825.1	1	0	1	no
CCDC50	0	1	1	no
MRPS18BP2	0	1	1	no
SZRD1	0	1	1	no
IGFBP2	0	1	1	no
AL353072.2	0	1	1	no
SPATA3	0	1	1	no
ATP5MC2P1	0	1	1	no
NCSTN	0	1	1	no
LINC01101	0	1	1	no
TRANK1	1	0	1	no
TET3	0	1	1	no
CNOT10	1	0	1	no
MIR4424	0	1	1	no
SCN1A	0	1	1	no
BDH1	0	1	1	no
TNN	0	1	1	no
ARHGAP24	1	0	1	no
RNU6ATAC26P	0	1	1	no
RAB11FIP5	0	1	1	no
OR10R1P	0	1	1	no
PHC3	0	1	1	no
NIPA2P2	0	1	1	no
EXTL2	0	1	1	no
GRK4	1	0	1	no
FRG2FP	0	1	1	no
AC079612.1	0	1	1	no
QTRT2	0	1	1	no
LINC01907	0	1	1	no
AC097499.1	1	0	1	no
AC011999.1	1	0	1	no
CEP63	1	0	1	no
F11R	0	1	1	no
FAM193A	1	0	1	no
GPR35	0	1	1	no
AL606804.1	0	1	1	no
HELQ	1	0	1	no
UTS2	0	1	1	no
GPR55	0	1	1	no
AC099670.1	0	1	1	no
DCUN1D4	1	0	1	no
PTPN14	0	1	1	no
AC132479.1	0	1	1	no
AL133516.1	0	1	1	no
STXBP5L	0	1	1	no
AL499616.1	0	1	1	no
AC019330.1	0	1	1	no
MIR217HG	0	1	1	no
ITPR1	0	1	1	no
SLC6A9	0	1	1	no
SCHLAP1	0	1	1	no
AL133245.1	0	1	1	no
TMEM37	0	1	1	no
ROCK2	1	0	1	no
VIT	0	1	1	no
AC099753.1	0	1	1	no
VASH2	0	1	1	no
PDZRN3	0	1	1	no
AC069444.2	1	0	1	no
DIS3L2P1	0	1	1	no
RYR2	1	0	1	no
SYPL1P1	0	1	1	no
CCNT2P1	0	1	1	no
BIN1	0	1	1	no
AC009226.1	1	0	1	no
AC011995.2	0	1	1	no
PTPRG	0	1	1	no
RPE65	1	0	1	no
GTF3C2	0	1	1	no
CLDN1	0	1	1	no
M1AP	0	1	1	no
AC016717.3	0	1	1	no
AC092989.1	0	1	1	no
EMX1	0	1	1	no
TS0X-DISC1	0	1	1	no
TTC27	0	1	1	no
AC128709.3	0	1	1	no
LINC02030	0	1	1	no
AL353052.1	0	1	1	no
LINC02012	0	1	1	no
AC068538.1	0	1	1	no
ZNF385B	0	1	1	no
HJURP	0	1	1	no
