# Supplementary material for: Whole-Genome Sequencing of 100 Genomes Identifies a Distinctive Genetic Susceptibility Profile of Qatari Patients with Hypertension
Source: J Pers Med. 2022 Apr 29;12(5):722. doi: 10.3390/jpm12050722 (PMC9144388; doi:10.3390/jpm12050722)
Supplement: Supplementary file 1 [file jpm-12-00722-s001.zip › File_S4.xls]

## Sheet: Sheet1
GeneName	Chr	Pos	ID	AC	FET	FET-Log10	Ref	Alt
TMEFF2-AC013401.1	2	193355414	rs_new-56	8	7.77e-05	4.10958	A	ACAGGGCTGCAGGAAAAAGGGAATGCCTATAGAC
AC067956.1	2	221398860	rs_new-58	10	0.00087	3.06048	AAAC	A
RBM47	4	40521676	rs_new-95	16	1.99e-05	4.70115	CTTTTTTTTTTTTT	C
KALRN	3	124376676	rs1004840	10	0.00087	3.06048	C	T
EPB41L5	2	120861039	rs10174327	10	0.00087	3.06048	G	A
DPP10-AS1	2	115910694	rs10175409	12	0.000206	3.68613	G	A
AAK1	2	69717185	rs10185225	12	0.000206	3.68613	T	G
ASB18	2	237169806	rs10200116	10	0.00087	3.06048	A	G
AC069154.4-PTPN4	2	120492205	rs10206296	10	0.00087	3.06048	C	T
DPP10-AS1	2	115910233	rs10211479	12	0.000206	3.68613	T	C
ISCA1P6-AC012451.1	2	129290541	rs10439217	11	0.000424	3.37263	G	C
MRPL50P1-AC009414.1	2	36051312	rs10495846	10	0.00087	3.06048	C	T
C2orf47-SPATS2L	2	200917613	rs10931882	13	9.98e-05	4.00087	T	C
C2orf47-SPATS2L	2	200917675	rs10931883	13	9.98e-05	4.00087	T	C
RP11-598F17.2-HNRNPKP4	3	96035876	rs10934479	10	0.00087	3.06048	A	C
RP11-574O16.1-AC010887.1	2	217933872	rs111067536	12	0.000206	3.68613	C	T
NAALADL2	3	175005934	rs111238545	10	0.00087	3.06048	A	G
RNA5SP52-RP5-1027O11.1	1	87935237	rs111554906	12	0.000206	3.68613	CA	C
RNA5SP52-RP5-1027O11.1	1	87946102	rs11162025	10	0.00087	3.06048	A	G
RNA5SP52-RP5-1027O11.1	1	87946177	rs11162026	10	0.00087	3.06048	C	T
RNA5SP52-RP5-1027O11.1	1	87951590	rs11162027	10	0.00087	3.06048	A	G
LINC00299-AC011747.3	2	8588358	rs111910685	10	0.00087	3.06048	G	A
RP11-278H7.1	1	244077952	rs112429149	11	0.000424	3.37263	T	C
VEZF1P1	3	192877901	rs112906286	12	0.00025	3.60206	A	G
FNDC3B	3	172047831	rs11291368	13	9.98e-05	4.00087	AG	A
AL592494.5-RP11-344P13.4	1	121223165	rs112961292	10	0.00087	3.06048	C	G
PARP15	3	122339668	rs113022361	14	0.000101	3.99568	T	TCTCCTC
ISCA1P6-AC012451.1	2	129289164	rs113688672	16	1.12e-05	4.95078	C	T
EPAS1	2	46570754	rs113717961	11	0.000424	3.37263	T	C
RP11-143P4.2	3	192882410	rs113768475	12	0.00025	3.60206	C	T
RNA5SP52-RP5-1027O11.1	1	87961667	rs114093519	10	0.00087	3.06048	A	G
RP11-556G22.1	4	21659502	rs114290734	10	0.00087	3.06048	C	T
AC123900.2	3	33232058	rs114565365	11	0.000424	3.37263	T	C
RP11-354H21.1-RP11-354H21.2	3	78111294	rs115060276	10	0.00087	3.06048	A	G
RP4-788P17.1	1	74168846	rs115068120	11	0.000424	3.37263	A	G
ULK4	3	41499128	rs115136512	11	0.000424	3.37263	T	A
EPAS1	2	46522676	rs115272974	10	0.00087	3.06048	T	A
MIR4786	2	240886376	rs115437499	10	0.00087	3.06048	A	G
VANGL2	1	160370405	rs115492172	10	0.00087	3.06048	G	C
FTH1P6-MIR4431	2	52917279	rs115582084	11	0.000424	3.37263	T	C
UBE2V1P2	3	175438846	rs115777494	12	0.000206	3.68613	C	T
RP4-591L5.2-MATN1	1	30925979	rs11591086	14	4.82e-05	4.31695	G	A
KCNN3	1	154825745	rs116220920	10	0.00087	3.06048	G	A
RP11-447M4.1-RYBP	3	72381606	rs116550757	12	0.000206	3.68613	C	T
RAB11FIP5	2	73360503	rs1166571947	10	0.000742	3.1296	A	T
ACKR3-AC011286.1	2	237561401	rs116784966	10	0.00087	3.06048	A	C
SLC16A1	1	113478851	rs117642224	11	0.000424	3.37263	C	T
PRAMEF1-RP5-845O24.8	1	12873235	rs11801081	10	0.000826	3.08302	C	T
NDUFA10	2	240901323	rs11884895	10	0.00087	3.06048	T	A
AC017083.3	2	68499704	rs11893091	12	0.000206	3.68613	C	T
KCNS3	2	18313644	rs11893181	14	4.82e-05	4.31695	G	A
C2orf47-SPATS2L	2	200916495	rs11897782	13	9.98e-05	4.00087	G	A
C2orf47-SPATS2L	2	200917350	rs11899065	10	0.00087	3.06048	C	T
NDUFA10	2	240901006	rs11902729	10	0.00087	3.06048	C	A
NDUFA10	2	240901324	rs11902883	10	0.00087	3.06048	C	A
C2orf47-SPATS2L	2	200916506	rs11903185	13	9.98e-05	4.00087	T	C
GPR79-IQCJ-SCHIP1	3	158611946	rs11916522	10	0.00087	3.06048	G	A
NLGN1	3	173139141	rs11923540	12	0.000206	3.68613	T	C
RP13-614K11.1	1	3999592	rs12032899	13	9.98e-05	4.00087	G	C
RP11-431K24.1	1	8160329	rs12065727	10	0.00087	3.06048	A	G
RP11-431K24.1	1	8160501	rs12065790	10	0.00087	3.06048	A	G
RP11-431K24.1	1	8160632	rs12065853	10	0.00087	3.06048	A	G
RP11-286B14.1	1	96113365	rs12066377	11	0.000424	3.37263	T	C
RP5-1027O11.1-CTA-21C21.1	1	88557346	rs12070683	10	0.00087	3.06048	G	T
RNA5SP52-RP5-1027O11.1	1	87932572	rs12083187	12	0.000206	3.68613	C	T
RP4-735C1.6	1	110414036	rs12085671	11	0.000424	3.37263	T	C
DNER	2	230419573	rs1217727360	16	5.67e-05	4.24642	A	AAAGAG
ARGFX	3	121296073	rs1217836029	10	0.000542	3.266	CAT	C
DPP10	2	116587934	rs1222804165	13	0.000444	3.35262	CAA	C
FTLP17-RP11-414B7.1	1	105578343	rs1230301268	11	0.000247	3.6073	C	CAAAAAAAAAAAAAAAA
EXOC1-AC110611.1	4	56777923	rs1236717260	10	0.000815	3.08884	G	GAAAAAAAAAAAAAAAAAAAAAAAAAA
C2orf47-SPATS2L	2	200893820	rs12464998	13	9.98e-05	4.00087	T	C
C2orf47-SPATS2L	2	201000860	rs12470336	13	9.98e-05	4.00087	A	T
C2orf47-SPATS2L	2	200955904	rs12471029	11	0.000424	3.37263	A	G
AC073043.1	2	200778850	rs12474280	11	0.000424	3.37263	T	C
C2orf47-SPATS2L	2	200929285	rs12474561	10	0.00087	3.06048	A	G
C2orf69	2	200784857	rs12475089	11	0.000424	3.37263	T	G
C2orf69	2	200779795	rs12475460	11	0.000424	3.37263	T	C
C2orf47-SPATS2L	2	200907423	rs12477694	12	0.000206	3.68613	A	G
C2orf47	2	200855731	rs12479402	11	0.000424	3.37263	G	A
RP11-454C18.2	3	151596404	rs12632021	10	0.00087	3.06048	T	G
POLR2D	2	128613864	rs1289062823	6	0.000517	3.28651	C	CAAAAAAAAAAAAAAAAAAAAAAAAA
FAM117B	2	203505125	rs12998774	11	0.000424	3.37263	A	G
ACOT11	1	55064819	rs1308830018	11	0.000505	3.29671	CAAAAAAAAAAAAAAA	C
NFU1	2	69635993	rs1321811442	12	0.000687	3.16304	C	CTT
AC079922.2	2	113381346	rs1332080218	10	0.000916	3.0381	TA	T
AC017083.3	2	68495789	rs13390708	12	0.000206	3.68613	C	T
TRANK1-RNU6ATAC4P	3	36995438	rs1339272675	9	0.000948	3.02319	CAA	C
GLI2	2	121566614	rs13393324	10	0.00087	3.06048	C	G
DPP10-AS1	2	115911064	rs13420569	12	0.000206	3.68613	C	T
AC144521.1	3	18848380	rs1345206935	13	8.08e-05	4.09259	G	GTTTTTTTTTTTTTTTTTTTTTTTTTT
RFC3P1-STAC	3	36223495	rs137911895	10	0.000916	3.0381	T	G
LETM1	4	1861886	rs1383488711	9	0.00087	3.06048	C	CAA
ULK4	3	41516227	rs138381625	10	0.00087	3.06048	T	TA
SATB2-AS1-AC093590.1	2	200379854	rs138613234	10	0.00087	3.06048	A	G
RP13-614K11.1-RP11-374C13.1	1	4064808	rs138792175	10	0.00087	3.06048	ATGTCTGGGGCTAAGGGGCCAG	A
C2orf47-SPATS2L	2	200912896	rs138959273	12	0.000206	3.68613	G	A
RYR2	1	237546717	rs1391189881	10	0.000959	3.01818	GTTTTTTTTTTTT	G
AC010967.2-SCARNA16	2	53657126	rs139682016	10	0.00087	3.06048	A	G
RP5-845O24.8	1	12886660	rs140235045	10	0.000826	3.08302	AT	A
AC139712.4-AC139712.2	2	52754904	rs141714886	13	0.000122	3.91364	T	C
LONRF2	2	100926132	rs142188195	11	0.000424	3.37263	A	AT
AC139712.4-AC139712.2	2	52790454	rs143543030	11	0.000424	3.37263	A	G
KIAA1211	4	57125845	rs143664735	10	0.00087	3.06048	AC	A
TMCO4	1	20124404	rs1450825787	10	0.00087	3.06048	AGAGG	A
n.151735047_151735046insTGACTCA	2	151735046	rs145430070	11	0.000424	3.37263	T	TTGAGTCA
AC139712.4-AC139712.2	2	52781861	rs146037724	13	0.000122	3.91364	G	A
AC010967.2-SCARNA16	2	53684590	rs146136229	10	0.00087	3.06048	G	A
STAC	3	36428748	rs146691430	10	0.00087	3.06048	T	C
KCNN3	1	154826377	rs146746629	11	0.000424	3.37263	G	A
RP11-212J19.1-AC013404.1	2	212158189	rs147118414	10	0.000782	3.10679	TAATA	T
RFC3P1-STAC	3	36408335	rs147363953	10	0.00087	3.06048	T	C
CEP63	3	134266456	rs147490551	5	0.000327	3.48545	C	CTTTTTTTTTTTTT
ULK4	3	41513981	rs147501522	10	0.00087	3.06048	G	A
RP11-544D21.1-CHRM3	1	239499673	rs147964286	10	0.00087	3.06048	G	GA
NAALADL2	3	174273155	rs148232109	10	0.00087	3.06048	T	C
FTH1P6-MIR4431	2	52919552	rs148248558	11	0.000424	3.37263	T	A
ULK4	3	41509177	rs148640948	10	0.00087	3.06048	TGACA	T
NAALADL2	3	174273151	rs149041396	10	0.00087	3.06048	G	A
AC007682.1	2	52292323	rs1491266756	14	4.82e-05	4.31695	TTA	T
RNA5SP144-RP11-622L21.1	3	145154975	rs149175075	10	0.00087	3.06048	C	G
NDUFA10	2	240950271	rs150272352	10	0.00087	3.06048	TTTG	T
ALG1L2	3	129800932	rs150831014	10	0.000901	3.04528	G	A
GABRA2	4	46320590	rs1561774	11	0.000448	3.34872	C	T
ALDH1L1-AS2-RP11-71E19.1	3	125976156	rs16837363	10	0.00087	3.06048	T	C
APBB2	4	40881257	rs16852577	10	0.00087	3.06048	A	G
GABRG1-RP11-320H14.1	4	46132902	rs16859103	10	0.00087	3.06048	A	G
AC067960.1-AC079988.3	2	121882281	rs17005883	10	0.00087	3.06048	G	A
GSTM5-NDUFA5P10	1	110331262	rs17024863	11	0.000424	3.37263	C	T
AAK1	2	69764674	rs17036751	10	0.00087	3.06048	G	A
AAK1	2	69764871	rs17036754	10	0.00087	3.06048	G	A
RNA5SP52-RP5-1027O11.1	1	87963199	rs17130027	10	0.00087	3.06048	C	G
DIS3L2	2	232824585	rs17199733	14	4.82e-05	4.31695	G	A
SIDT1	3	113322006	rs17325765	10	0.00087	3.06048	T	G
RNU7-74P-RBM47	4	40400621	rs17586736	11	0.000424	3.37263	A	T
RFC3P1-STAC	3	36237860	rs181267873	10	0.00087	3.06048	A	C
RP4-788P17.1	1	74162841	rs183761516	11	0.000424	3.37263	G	A
RFC3P1-STAC	3	36382027	rs184753292	10	0.00087	3.06048	C	T
ALK	2	29951250	rs185825665	10	0.00087	3.06048	G	A
RFC3P1-STAC	3	36339561	rs187815141	10	0.00087	3.06048	G	T
ALK	2	29890838	rs187907814	10	0.00087	3.06048	T	G
RFC3P1-STAC	3	36245867	rs188081406	10	0.00087	3.06048	T	C
AC114765.1	2	220984470	rs189041078	11	0.000424	3.37263	A	G
AC010967.2	2	53036426	rs192562105	12	0.000206	3.68613	G	A
RP13-526J3.1-RP11-10O22.1	3	162408313	rs199669459	15	0.00011	3.95861	T	G
SATB2-AS1-AC093590.1	2	200393433	rs199907483	10	0.00087	3.06048	T	TTTTA
RP13-526J3.1-RP11-10O22.1	3	162408317	rs200726596	12	0.000591	3.22841	T	G
GAL3ST2	2	242732940	rs201698050	10	0.000869	3.06098	TTG	T
RP11-574O16.1-AC010887.1	2	218030921	rs201904029	12	0.000204	3.69037	CT	C
RP13-526J3.1-RP11-10O22.1	3	162408318	rs201912938	12	0.000591	3.22841	T	G
STXBP5L	3	121053529	rs2103357	10	0.000916	3.0381	C	T
LCLAT1	2	30816562	rs2363985	12	0.000193	3.71444	G	C
DNER	2	230411073	rs2396669	10	0.00087	3.06048	G	C
RP11-286B14.1	1	96116213	rs2700337	13	9.98e-05	4.00087	A	G
FIP1L1	4	54731537	rs28469328	11	0.000424	3.37263	T	A
FHIT	3	61055420	rs28478282	11	0.0004	3.39794	G	T
FHIT	3	61055349	rs28491152	11	0.0004	3.39794	C	T
RBM47-NSUN7	4	40699217	rs28655923	12	0.000206	3.68613	C	T
LRCH3	3	197566589	rs28700928	10	0.00087	3.06048	A	G
AAK1	2	69713245	rs2871963	12	0.000206	3.68613	C	T
FHIT	3	61055142	rs28726379	11	0.0004	3.39794	T	C
NPPC-DIS3L2	2	232808692	rs34189801	14	4.82e-05	4.31695	G	A
NPPC-DIS3L2	2	232820162	rs34553499	14	4.82e-05	4.31695	C	T
DIS3L2	2	232850730	rs35166853	15	2.32e-05	4.63451	C	T
RP13-614K11.1	1	4001464	rs35304605	11	0.000424	3.37263	G	C
HNMT-AC069394.1	2	138779802	rs369201055	15	6.53e-05	4.18509	A	AAC
SKIL	3	170088209	rs370305412	10	0.00087	3.06048	C	CAG
SPATA18-RP11-588F10.1	4	53015313	rs372797807	10	0.00087	3.06048	GAA	G
TGFA	2	70760204	rs3771478	11	0.000424	3.37263	T	G
TGFA	2	70759497	rs3771479	11	0.000424	3.37263	A	G
MIR4786	2	240885823	rs4077905	10	0.00087	3.06048	C	G
ULK4	3	41510615	rs4303844	10	0.00087	3.06048	A	G
C2orf47	2	200858141	rs4673632	11	0.000424	3.37263	G	T
C2orf47-SPATS2L	2	200890922	rs4673648	10	0.00087	3.06048	C	T
C2orf47-SPATS2L	2	200903578	rs4673652	13	9.98e-05	4.00087	C	T
C2orf47-SPATS2L	2	200903778	rs4673653	12	0.000206	3.68613	C	T
RP11-286B14.1	1	96044496	rs472779	10	0.00087	3.06048	G	T
RP11-286B14.1	1	96047474	rs486403	10	0.00087	3.06048	A	G
RP11-286B14.1	1	96052607	rs529053	11	0.000424	3.37263	C	T
RP11-368I23.4-RP11-152C17.1	3	168677797	rs529807067	10	0.00087	3.06048	C	T
RP11-344P13.1-RP11-417J8.1	1	121357118	rs530137717	12	0.000206	3.68613	C	A
AC079807.4	2	48215972	rs531679523	10	0.000963	3.01637	GT	G
C2orf47-SPATS2L	2	200878321	rs536987097	10	0.000826	3.08302	T	A
AC074391.1	2	66273833	rs537903197	10	0.00087	3.06048	C	CTG
RNU6-243P-ARPP21	3	35650305	rs539065228	10	0.00087	3.06048	A	G
MRPL50P1-AC009414.1	2	36389476	rs551636708	10	0.000945	3.02457	C	CTTTTTTTTTTTTTTTTTT
RP11-286B14.1	1	96076587	rs564164	11	0.000424	3.37263	C	A
RNU6-243P-ARPP21	3	35645486	rs568578903	10	0.00087	3.06048	G	T
AC024560.2	3	197394959	rs56970539	10	0.00087	3.06048	C	T
RP11-257A22.1	4	64008290	rs57496726	11	0.000399	3.39903	C	T
FHIT	3	61057088	rs57679512	13	9.32e-05	4.03058	GA	G
RP11-278H7.1	1	244078960	rs58083940	11	0.000424	3.37263	A	G
AC009502.4	2	220590497	rs58257949	10	0.00087	3.06048	G	T
RP11-278H7.1	1	244076957	rs58455293	11	0.000424	3.37263	C	T
RP11-278H7.1	1	244076782	rs58548297	11	0.000424	3.37263	T	C
PYDC2-RP11-197K6.1	3	191219602	rs58550846	10	0.00087	3.06048	CA	C
AAK1	2	69717382	rs58609040	12	0.000206	3.68613	T	C
PARP15	3	122342500	rs58667377	12	0.000206	3.68613	C	T
VEZF1P1	3	192877088	rs58785790	12	0.00025	3.60206	T	C
AC079150.2-AC079150.3	2	154172674	rs58812161	10	0.00087	3.06048	A	G
AGXT	2	241814192	rs58850173	10	0.00087	3.06048	G	A
NLGN1	3	173864455	rs58852996	10	0.00087	3.06048	C	A
TRIM58	1	248039245	rs59513666	10	0.00087	3.06048	C	T
GABRA2	4	46318169	rs60164593	11	0.000424	3.37263	G	A
RP11-278H7.1	1	244079280	rs60415843	11	0.000424	3.37263	G	A
PARP15	3	122342303	rs60554757	14	4.82e-05	4.31695	G	A
PARP15	3	122341951	rs60594492	10	0.00087	3.06048	G	A
RP11-278H7.1	1	244075731	rs60707695	11	0.000424	3.37263	G	A
ULK4	3	41522706	rs60836305	10	0.00087	3.06048	T	C
RNA5SP52-RP5-1027O11.1	1	87946137	rs60890954	10	0.00087	3.06048	T	TA
EMBP1	1	121289873	rs61404730	10	0.00087	3.06048	G	C
LPP	3	188494149	rs61416874	10	0.00087	3.06048	T	A
PRAMEF1-RP5-845O24.8	1	12875206	rs61540801	10	0.000826	3.08302	G	A
MEGF6	1	3500434	rs61762198	17	5.25e-05	4.27984	G	GCAGCCACCAGACAACGCA
SNORD78-CTD-2026C7.1	2	57969079	rs62142403	10	0.00087	3.06048	T	C
CACNB4	2	152777402	rs62175716	11	0.000424	3.37263	T	C
DNER	2	230476922	rs6436878	10	0.00087	3.06048	A	T
TNFRSF1B	1	12225351	rs652625	14	4.82e-05	4.31695	T	A
RP11-286B14.1	1	96051187	rs658935	10	0.00087	3.06048	C	T
RNA5SP52-RP5-1027O11.1	1	87939217	rs6677426	12	0.000206	3.68613	T	G
MREG	2	216896216	rs66825295	14	4.82e-05	4.31695	GAGAA	G
FMN2	1	240499882	rs6683898	13	0.00061	3.21467	A	AAAAAAG
RNA5SP52-RP5-1027O11.1	1	87952888	rs6686144	10	0.00087	3.06048	A	T
RNA5SP52-RP5-1027O11.1	1	87947416	rs6686728	10	0.00087	3.06048	A	G
RNA5SP52-RP5-1027O11.1	1	87952596	rs6688426	10	0.00087	3.06048	T	C
GLI2	2	121556047	rs6752063	14	4.82e-05	4.31695	G	A
CTNNA2	2	80850193	rs6756275	10	0.000826	3.08302	G	T
LINC00299-AC011747.3	2	8590430	rs6760016	11	0.000424	3.37263	G	C
FHIT	3	61052347	rs6763300	12	0.000193	3.71444	T	G
RP11-143P4.2	3	192880204	rs6763554	12	0.00025	3.60206	T	C
RP11-143P4.2	3	192883758	rs6763973	12	0.00025	3.60206	C	T
PYDC2-RP11-197K6.1	3	191219433	rs6767101	10	0.00087	3.06048	G	C
LPP	3	188490748	rs6794066	10	0.00087	3.06048	T	C
VEZF1P1	3	192879917	rs6799154	12	0.00025	3.60206	C	T
RP11-143P4.2	3	192880792	rs6802525	12	0.000283	3.54821	G	C
RP11-143P4.2	3	192881085	rs6802809	12	0.00025	3.60206	G	T
RP11-286B14.1	1	96084839	rs683123	11	0.000424	3.37263	C	T
RNU6-578P-RP11-352E6.1	4	12437218	rs6840277	12	0.000206	3.68613	T	C
GABRA2	4	46319006	rs6841617	11	0.000424	3.37263	C	A
RP1-35C21.1-RP1-35C21.2	1	177352471	rs72724822	10	0.00087	3.06048	G	A
RP11-316I3.1-RP11-316I3.2	1	188719080	rs72729764	10	0.00087	3.06048	G	A
KCNK12	2	47784118	rs72872832	10	0.00087	3.06048	T	C
FHIT	3	61055271	rs72877821	11	0.0004	3.39794	A	G
LINC00698	3	62948079	rs72887526	11	0.0004	3.39794	A	T
RP11-474G23.1	2	68490694	rs72896478	12	0.000206	3.68613	G	A
CTNNA2	2	80859726	rs72926527	11	0.000424	3.37263	G	A
THSD7B	2	138358468	rs72983420	10	0.00087	3.06048	G	A
RP11-143P4.2	3	192882056	rs73071006	12	0.00025	3.60206	A	G
KIF1A	2	241728993	rs73102678	10	0.00087	3.06048	G	A
RP11-278H7.1	1	244077715	rs73121419	11	0.000424	3.37263	T	G
LINC00299-AC011747.3	2	8590888	rs73141887	13	9.98e-05	4.00087	T	G
SPATA18-RP11-588F10.1	4	52991138	rs73248612	10	0.00087	3.06048	T	C
SPATA18-RP11-588F10.1	4	53071848	rs73248616	10	0.00087	3.06048	G	A
PARP15	3	122335609	rs73858322	13	9.98e-05	4.00087	T	A
PARP15	3	122337678	rs73858324	14	4.82e-05	4.31695	G	A
LPP	3	188496564	rs73888895	10	0.00087	3.06048	A	G
KIAA0226	3	197412676	rs73894303	10	0.00087	3.06048	G	A
AC012065.4-HS1BP3	2	20742027	rs73916858	10	0.00087	3.06048	G	A
AC074019.2-AC009410.1	2	229329656	rs73995294	10	0.00087	3.06048	T	C
RP5-1027O11.1-CTA-21C21.1	1	88560789	rs74099806	11	0.000424	3.37263	C	A
RP5-1027O11.1-CTA-21C21.1	1	88560982	rs74099807	10	0.00087	3.06048	C	T
TMEM56	1	95654434	rs74103693	11	0.000424	3.37263	C	T
RP11-574O16.1-AC010887.1	2	217886804	rs74670810	11	0.000424	3.37263	T	C
SCN5A-SCN10A	3	38718503	rs74947646	10	0.00087	3.06048	G	T
RP11-278H7.1	1	244077483	rs7512051	10	0.00087	3.06048	G	T
RP11-278H7.1	1	244132703	rs75205660	11	0.000424	3.37263	G	A
C2orf69	2	200785658	rs75214378	10	0.00087	3.06048	G	A
MIR4786	2	240884835	rs75237486	10	0.00087	3.06048	G	A
RP11-574O16.1-AC010887.1	2	217912797	rs75388676	10	0.00087	3.06048	C	G
RP5-1027O11.1-CTA-21C21.1	1	88567043	rs7541960	10	0.00087	3.06048	G	A
NDUFA10	2	240901540	rs75460832	10	0.00087	3.06048	C	T
C2orf47-SPATS2L	2	200912953	rs75506514	12	0.000206	3.68613	A	G
ULK4	3	41513069	rs75614048	10	0.00087	3.06048	T	C
ULK4	3	41512942	rs75739601	10	0.00087	3.06048	T	A
AC097499.2-AC114813.1	2	126704180	rs757627110	10	0.000869	3.06098	GAGA	G
TRAT1-GUCA1C	3	108620533	rs75786623	10	0.00087	3.06048	C	A
RP11-648F7.1	2	239932646	rs75814296	11	0.000424	3.37263	C	T
ULK4	3	41499172	rs75893467	11	0.000424	3.37263	C	T
DPP10-RP11-338I24.1	2	116851081	rs7589472	10	0.00087	3.06048	A	G
THSD7B	2	138365668	rs7597993	10	0.00087	3.06048	A	G
TCEB2P3-CTBP2P5	2	49132470	rs7600883	10	0.00087	3.06048	A	G
AC062017.1-AC079612.1	2	240461977	rs7603433	11	0.000424	3.37263	G	A
AC074391.1	2	66178685	rs7605503	10	0.00087	3.06048	C	T
AC074391.1	2	66178686	rs7605506	10	0.00087	3.06048	C	G
LINC00299-AC011747.3	2	8590943	rs7608345	13	9.98e-05	4.00087	G	A
TACC3-FGFR3	4	1781666	rs76152449	10	0.00087	3.06048	A	G
LPP	3	188492492	rs7630801	11	0.000424	3.37263	G	C
GPR155	2	175324715	rs76308372	12	0.000206	3.68613	G	A
C2orf47-SPATS2L	2	200903175	rs76365581	10	0.00087	3.06048	G	A
VEZF1P1	3	192878334	rs7637326	12	0.00025	3.60206	C	T
C2orf47-SPATS2L	2	200929873	rs76402307	11	0.000424	3.37263	T	C
RP13-526J3.1-RP11-10O22.1	3	162408311	rs7646137	15	9.79e-05	4.00922	T	A
LIMCH1	4	41576115	rs76485518	10	0.00087	3.06048	T	C
VEZF1P1	3	192878310	rs7648983	12	0.00025	3.60206	T	C
FHIT	3	61056038	rs7651235	12	0.000193	3.71444	C	T
AC114765.1	2	220968209	rs76562260	11	0.000424	3.37263	C	T
GABRG1-RP11-320H14.1	4	46131405	rs7675270	10	0.00087	3.06048	T	C
GABRG1	4	46129585	rs76835106	10	0.00087	3.06048	G	A
GABRG1-RP11-320H14.1	4	46132321	rs7699002	10	0.00087	3.06048	C	T
NEGR1-RPL31P12	1	72759661	rs770631619	15	9.79e-05	4.00922	C	CTTTTTTTTTTTTT
SIDT1	3	113320926	rs77109295	10	0.00087	3.06048	A	T
ASB18	2	237169406	rs77145165	10	0.00087	3.06048	C	T
ULK4	3	41509825	rs77246870	10	0.00087	3.06048	C	T
SZRD1	1	16702720	rs77309698	11	0.000424	3.37263	C	T
C2orf47-SPATS2L	2	201005171	rs77321003	13	9.98e-05	4.00087	C	A
DPP10-RP11-338I24.1	2	116774661	rs77500821	10	0.00087	3.06048	C	T
ULK4	3	41512418	rs77579975	10	0.00087	3.06048	G	A
AC079922.2-AC079922.3	2	113386262	rs77806486	10	0.00087	3.06048	C	T
SIDT1	3	113322618	rs77823673	10	0.00087	3.06048	A	G
ULK4	3	41515620	rs77850789	10	0.00087	3.06048	C	G
ULK4	3	41514813	rs78043683	10	0.00087	3.06048	T	C
C2orf47-SPATS2L	2	200913043	rs78242106	12	0.000206	3.68613	C	T
AC073043.1	2	200776959	rs78297316	11	0.000424	3.37263	T	TA
LCLAT1	2	30830790	rs78362736	11	0.0004	3.39794	A	T
C2orf69	2	200781883	rs78419528	11	0.000424	3.37263	G	A
TMEM56	1	95633153	rs78772419	11	0.000424	3.37263	G	A
TYW5	2	200800885	rs79092034	11	0.000424	3.37263	C	T
ULK4	3	41512750	rs79118648	10	0.00087	3.06048	A	T
C2orf69	2	200787036	rs79284723	11	0.000424	3.37263	G	A
ULK4	3	41515944	rs79595020	10	0.00087	3.06048	G	A
DAB1	1	57720298	rs796859332	11	0.000424	3.37263	ACCT	A
SPATA18-RP11-588F10.1	4	53000591	rs79787950	10	0.00087	3.06048	C	T
ULK4	3	41516344	rs79818844	10	0.00087	3.06048	C	G
LIMCH1	4	41578682	rs79888439	10	0.00087	3.06048	G	C
C2orf47-SPATS2L	2	200913138	rs79953652	13	9.98e-05	4.00087	T	C
ULK4	3	41509648	rs80186783	10	0.00087	3.06048	C	T
RP11-405P11.1-RP11-669M2.1	1	188313889	rs867507646	10	0.000566	3.24718	C	T
GMPS-SETP14	3	155674348	rs921932379	17	5.35e-06	5.27165	T	TA
RP11-9L18.2-RP11-479J7.2	1	166265723	rs966288051	10	0.00087	3.06048	T	C
FMN2	1	240601795	rs9728576	10	0.00087	3.06048	T	G
FHIT	3	61055652	rs9812744	11	0.0004	3.39794	C	T
FHIT	3	61055973	rs9817183	10	0.000826	3.08302	G	A
FHIT	3	61055880	rs9836639	12	0.000193	3.71444	T	C
KIAA0226	3	197413261	rs9858066	10	0.00087	3.06048	C	T
KIAA0226	3	197413453	rs9862094	11	0.000424	3.37263	C	T
KIAA0226	3	197417100	rs9879173	10	0.00087	3.06048	C	T
