# Supplementary material for: Whole-Genome Sequencing of 100 Genomes Identifies a Distinctive Genetic Susceptibility Profile of Qatari Patients with Hypertension
Source: J Pers Med. 2022 Apr 29;12(5):722. doi: 10.3390/jpm12050722 (PMC9144388; doi:10.3390/jpm12050722)
Supplement: Supplementary file 1 [file jpm-12-00722-s001.zip › File_S5.xlsx]

## Sheet: Genes_SNPs
SNP_Number	Gene_Name	Gene_Closeness		GENE	SNP Count
rs61762198	MEGF6	Overlapped Gene		MAIP1	23
rs12032899	None	Overlapped Gene		SPATS2L	21
rs35304605	LINC01346	Overlapped Gene		ULK4	17
rs138792175	AL805961.1	Overlapped Gene		PKN2-AS1	14
rs12065727	AL034417.2	Overlapped Gene		AC092966.1	11
rs12065790	AL034417.2	Overlapped Gene		RNA5SP52	10
rs12065853	AL034417.2	Overlapped Gene		FHIT	10
rs652625	None	Overlapped Gene		AL591885.1	9
rs11801081	None	Overlapped Gene		NDUFA10	8
rs61540801	None	Overlapped Gene		LINC02607	8
rs140235045	PRAMEF11	Overlapped Gene		AKT3	8
rs77309698	SZRD1	Overlapped Gene		C2orf69	8
rs1450825787	TMCO4	Overlapped Gene		STAC	7
rs11591086	None	Overlapped Gene		PARP15	6
rs1308830018	ACOT11	Overlapped Gene		DPP10	6
rs796859332	DAB1	Overlapped Gene		RFC3P1	6
rs183761516	LINC02238	Overlapped Gene		RUBCN	5
rs115068120	LINC02238	Overlapped Gene		AAK1	5
rs12083187	None	Overlapped Gene		AC128716.1	4
rs111554906	None	Overlapped Gene		NAALADL2	4
rs6677426	None	Overlapped Gene		LINC00299	4
rs11162025	None	Overlapped Gene		LPP	4
rs60890954	None	Overlapped Gene		AC097522.1	4
rs11162026	None	Overlapped Gene		AC128685.1	4
rs6686728	None	Overlapped Gene		DIS3L2	4
rs6686144	None	Overlapped Gene		AC092617.1	4
rs114093519	None	Overlapped Gene		RN7SKP43	4
rs17130027	None	Overlapped Gene		SPATA18	4
rs12070683	PKN2-AS1	Overlapped Gene		AC007749.1	4
rs74099806	PKN2-AS1	Overlapped Gene		GABRG1	4
rs74099807	PKN2-AS1	Overlapped Gene		AC104072.1	4
rs7541960	PKN2-AS1	Overlapped Gene		AC007389.1	3
rs78772419	TMEM56	Overlapped Gene		CNRIP1	3
rs78772419	TMEM56-RWDD3	Overlapped Gene		DNER	3
rs78772419	AC092802.1	Overlapped Gene		AC017083.3	3
rs74103693	TMEM56	Overlapped Gene		GABRA2	3
rs74103693	TMEM56-RWDD3	Overlapped Gene		AC010967.1	3
rs74103693	AC092802.1	Overlapped Gene		SIDT1	3
rs472779	LINC02607	Overlapped Gene		NPPC	3
rs486403	LINC02607	Overlapped Gene		AC139712.1	3
rs658935	LINC02607	Overlapped Gene		AL034417.2	3
rs529053	LINC02607	Overlapped Gene		AC139712.3	3
rs564164	LINC02607	Overlapped Gene		DPP10-AS1	3
rs683123	LINC02607	Overlapped Gene		LCLAT1	2
rs12066377	LINC02607	Overlapped Gene		RNU6-243P	2
rs2700337	LINC02607	Overlapped Gene		MIR4431	2
rs1230301268	None	Overlapped Gene		PRAMEF1	2
rs17024863	None	Overlapped Gene		ASB18	2
rs12085671	LINC01768	Overlapped Gene		ALK	2
rs117642224	SLC16A1	Overlapped Gene		AC012451.1	2
rs112961292	None	Overlapped Gene		LINC02238	2
rs61404730	EMBP1	Overlapped Gene		FTH1P6	2
rs530137717	None	Overlapped Gene		NLGN1	2
rs116220920	KCNN3	Overlapped Gene		AC073365.1	2
rs146746629	KCNN3	Overlapped Gene		AC092802.1	2
rs115492172	VANGL2	Overlapped Gene		LINC01346	2
rs966288051	None	Overlapped Gene		LINC01877	2
rs72724822	None	Overlapped Gene		LIMCH1	2
rs867507646	None	Overlapped Gene		SATB2-AS1	2
rs72729764	None	Overlapped Gene		AC079922.2	2
rs1391189881	RYR2	Overlapped Gene		TGFA	2
rs147964286	None	Overlapped Gene		AC079922.1	2
rs9728576	FMN2	Overlapped Gene		KCNN3	2
rs60707695	None	Overlapped Gene		EPAS1	2
rs58548297	None	Overlapped Gene		GLI2	2
rs58455293	None	Overlapped Gene		AC019068.1	2
rs7512051	None	Overlapped Gene		THSD7B	2
rs73121419	None	Overlapped Gene		RF00424	2
rs112429149	None	Overlapped Gene		AC104408.1	2
rs58083940	None	Overlapped Gene		ARPP21	2
rs60415843	None	Overlapped Gene		AC019211.1	2
rs75205660	AL591885.1	Overlapped Gene		LINC01784	2
rs59513666	TRIM58	Overlapped Gene		TMEM56	2
rs111910685	None	Overlapped Gene		TMEM56-RWDD3	2
rs6760016	None	Overlapped Gene		RBM47	2
rs73141887	None	Overlapped Gene		MRPL50P1	2
rs7608345	None	Overlapped Gene		AC009414.1	2
rs11893181	KCNS3	Overlapped Gene		ISCA1P6	2
rs73916858	None	Overlapped Gene		CTNNA2	2
rs187907814	ALK	Overlapped Gene		RAB11FIP5	1
rs185825665	ALK	Overlapped Gene		PECR	1
rs2363985	LCLAT1	Overlapped Gene		TRANK1	1
rs78362736	LCLAT1	Overlapped Gene		LINC01807	1
rs10495846	None	Overlapped Gene		AC011592.1	1
rs551636708	None	Overlapped Gene		ACOT11	1
rs115272974	EPAS1	Overlapped Gene		KCNIP4	1
rs113717961	EPAS1	Overlapped Gene		AL805961.1	1
rs72872832	MSH2	Overlapped Gene		AC134508.1	1
rs72872832	KCNK12	Overlapped Gene		EMBP1	1
rs531679523	AC092650.1	Overlapped Gene		LINC02612	1
rs7600883	AC009975.1	Overlapped Gene		VANGL2	1
rs1491266756	AC007402.1	Overlapped Gene		KIAA1211	1
rs141714886	None	Overlapped Gene		SZRD1	1
rs146037724	None	Overlapped Gene		LINC01941	1
rs143543030	None	Overlapped Gene		RNU6ATAC4P	1
rs115582084	None	Overlapped Gene		LINC01645	1
rs148248558	None	Overlapped Gene		GUCA1C	1
rs192562105	AC010967.1	Overlapped Gene		AC012065.5	1
rs139682016	None	Overlapped Gene		HDAC4-AS1	1
rs146136229	None	Overlapped Gene		AC079988.1	1
rs62142403	None	Overlapped Gene		NDUFA5P10	1
rs7605503	AC007389.1	Overlapped Gene		KIF1A	1
rs7605506	AC007389.1	Overlapped Gene		AL592447.1	1
rs537903197	AC007389.1	Overlapped Gene		AC092650.1	1
rs72896478	None	Overlapped Gene		CEP63	1
rs13390708	None	Overlapped Gene		LINC01768	1
rs11893091	None	Overlapped Gene		AC092999.1	1
rs1321811442	NFU1	Overlapped Gene		KCNK12	1
rs2871963	AAK1	Overlapped Gene		AC079150.2	1
rs10185225	AAK1	Overlapped Gene		AL691515.2	1
rs58609040	AAK1	Overlapped Gene		RNU7-74P	1
rs17036751	AAK1	Overlapped Gene		LINC01940	1
rs17036754	AAK1	Overlapped Gene		AL596087.1	1
rs3771479	TGFA	Overlapped Gene		LINC00698	1
rs3771478	TGFA	Overlapped Gene		HS1BP3	1
rs1166571947	RAB11FIP5	Overlapped Gene		AL592494.1	1
rs6756275	CTNNA2	Overlapped Gene		TACC3	1
rs72926527	CTNNA2	Overlapped Gene		KCNS3	1
rs142188195	LONRF2	Overlapped Gene		SETP14	1
rs1332080218	None	Overlapped Gene		AC012491.1	1
rs77806486	None	Overlapped Gene		AC069154.1	1
rs10211479	DPP10	Overlapped Gene		MEGF6	1
rs10211479	DPP10-AS1	Overlapped Gene		GMPS	1
rs10175409	DPP10	Overlapped Gene		ECM1P2	1
rs10175409	DPP10-AS1	Overlapped Gene		AL390115.1	1
rs13420569	DPP10	Overlapped Gene		GSTM5	1
rs13420569	DPP10-AS1	Overlapped Gene		AC009502.1	1
rs1222804165	DPP10	Overlapped Gene		SUCNR1	1
rs77500821	None	Overlapped Gene		SCN5A	1
rs7589472	None	Overlapped Gene		AC093426.1	1
rs10206296	None	Overlapped Gene		LRCH3	1
rs10174327	EPB41L5	Overlapped Gene		ARGFX	1
rs6752063	GLI2	Overlapped Gene		SLC16A1	1
rs13393324	GLI2	Overlapped Gene		AC097491.1	1
rs17005883	None	Overlapped Gene		AL591888.1	1
rs757627110	None	Overlapped Gene		LINC01832	1
rs113688672	None	Overlapped Gene		MATN1	1
rs10439217	None	Overlapped Gene		AC024560.1	1
rs72983420	THSD7B	Overlapped Gene		PTPN4	1
rs7597993	THSD7B	Overlapped Gene		TRIM58	1
rs369201055	None	Overlapped Gene		MSH2	1
rs145430070	None	Overlapped Gene		AC007402.1	1
rs62175716	AC068547.1	Overlapped Gene		FGFR3	1
rs62175716	CACNB4	Overlapped Gene		ACKR3	1
rs58812161	None	Overlapped Gene		LINC02077	1
rs76308372	GPR155	Overlapped Gene		LINC01850	1
rs138613234	None	Overlapped Gene		AC019130.1	1
rs199907483	None	Overlapped Gene		TNFRSF8	1
rs78297316	C2orf69	Overlapped Gene		CDK4P1	1
rs12474280	C2orf69	Overlapped Gene		EPB41L5	1
rs12475460	C2orf69	Overlapped Gene		HDAC4	1
rs78419528	C2orf69	Overlapped Gene		ALDH1L1-AS2	1
rs12475089	C2orf69	Overlapped Gene		SCN10A	1
rs75214378	C2orf69	Overlapped Gene		AC058822.1	1
rs79284723	C2orf69	Overlapped Gene		RYBP	1
rs79092034	C2orf69	Overlapped Gene		LINC01691	1
rs79092034	TYW5	Overlapped Gene		AC023469.2	1
rs12479402	MAIP1	Overlapped Gene		FAM117B	1
rs4673632	MAIP1	Overlapped Gene		AC097499.1	1
rs536987097	None	Overlapped Gene		AL691515.1	1
rs4673648	None	Overlapped Gene		NSUN7	1
rs12464998	None	Overlapped Gene		TYW5	1
rs76365581	None	Overlapped Gene		AL161638.1	1
rs4673652	None	Overlapped Gene		AL122019.1	1
rs4673653	None	Overlapped Gene		CEP135	1
rs12477694	None	Overlapped Gene		NSD2	1
rs138959273	None	Overlapped Gene		ACTG1P22	1
rs75506514	None	Overlapped Gene		DAB1	1
rs78242106	None	Overlapped Gene		LETM1	1
rs79953652	None	Overlapped Gene		EXOC1	1
rs11897782	None	Overlapped Gene		AGXT	1
rs11903185	None	Overlapped Gene		KALRN	1
rs11899065	None	Overlapped Gene		MREG	1
rs10931882	None	Overlapped Gene		FNDC3B	1
rs10931883	None	Overlapped Gene		APBB2	1
rs12474561	None	Overlapped Gene		AC067960.1	1
rs76402307	None	Overlapped Gene		AC107304.1	1
rs12471029	None	Overlapped Gene		CHRM3	1
rs12470336	None	Overlapped Gene		PRAMEF11	1
rs77321003	None	Overlapped Gene		NFU1	1
rs12998774	FAM117B	Overlapped Gene		HNRNPKP4	1
rs147118414	None	Overlapped Gene		RF00592	1
rs66825295	MREG	Overlapped Gene		LINC01997	1
rs66825295	PECR	Overlapped Gene		RNU6-578P	1
rs74670810	None	Overlapped Gene		IQCJ-SCHIP1	1
rs75388676	None	Overlapped Gene		AC244021.1	1
rs111067536	None	Overlapped Gene		TRAT1	1
rs201904029	None	Overlapped Gene		AADACL2-AS1	1
rs58257949	AC009502.1	Overlapped Gene		AC092954.2	1
rs76562260	None	Overlapped Gene		HNMT	1
rs189041078	AC019211.1	Overlapped Gene		CACNB4	1
rs73995294	None	Overlapped Gene		AC013404.1	1
rs2396669	DNER	Overlapped Gene		LINC01134	1
rs1217727360	DNER	Overlapped Gene		LONRF2	1
rs6436878	DNER	Overlapped Gene		AC242852.1	1
rs34189801	None	Overlapped Gene		AC079612.1	1
rs34553499	None	Overlapped Gene		SKIL	1
rs17199733	None	Overlapped Gene		MIR7846	1
rs35166853	DIS3L2	Overlapped Gene		AC074019.1	1
rs35166853	AC019130.1	Overlapped Gene		AC084030.1	1
rs77145165	AC019068.1	Overlapped Gene		STXBP5L	1
rs77145165	ASB18	Overlapped Gene		AC009975.1	1
rs10200116	AC019068.1	Overlapped Gene		GAL3ST2	1
rs10200116	ASB18	Overlapped Gene		LARP7P4	1
rs116784966	None	Overlapped Gene		TMCO4	1
rs75814296	None	Overlapped Gene		SUSD5	1
rs7603433	None	Overlapped Gene		FMN2	1
rs75237486	NDUFA10	Overlapped Gene		AL929288.1	1
rs4077905	NDUFA10	Overlapped Gene		AC009310.1	1
rs115437499	NDUFA10	Overlapped Gene		RYR2	1
rs11902729	NDUFA10	Overlapped Gene		ALG1L2	1
rs11884895	NDUFA10	Overlapped Gene		AC016924.1	1
rs11902883	NDUFA10	Overlapped Gene		GPR155	1
rs75460832	NDUFA10	Overlapped Gene		AC117462.1	1
rs150272352	NDUFA10	Overlapped Gene		AC068547.1	1
rs73102678	KIF1A	Overlapped Gene
rs58850173	AGXT	Overlapped Gene
rs201698050	GAL3ST2	Overlapped Gene
rs114565365	SUSD5	Overlapped Gene
rs568578903	None	Overlapped Gene
rs539065228	None	Overlapped Gene
rs137911895	None	Overlapped Gene
rs181267873	None	Overlapped Gene
rs188081406	None	Overlapped Gene
rs187815141	None	Overlapped Gene
rs184753292	None	Overlapped Gene
rs147363953	None	Overlapped Gene
rs146691430	STAC	Overlapped Gene
rs1339272675	None	Overlapped Gene
rs74947646	None	Overlapped Gene
rs115136512	ULK4	Overlapped Gene
rs75893467	ULK4	Overlapped Gene
rs148640948	ULK4	Overlapped Gene
rs80186783	ULK4	Overlapped Gene
rs77246870	ULK4	Overlapped Gene
rs4303844	ULK4	Overlapped Gene
rs77579975	ULK4	Overlapped Gene
rs79118648	ULK4	Overlapped Gene
rs75739601	ULK4	Overlapped Gene
rs75614048	ULK4	Overlapped Gene
rs147501522	ULK4	Overlapped Gene
rs78043683	ULK4	Overlapped Gene
rs77850789	ULK4	Overlapped Gene
rs79595020	ULK4	Overlapped Gene
rs138381625	ULK4	Overlapped Gene
rs79818844	ULK4	Overlapped Gene
rs60836305	ULK4	Overlapped Gene
rs6763300	FHIT	Overlapped Gene
rs28726379	FHIT	Overlapped Gene
rs72877821	FHIT	Overlapped Gene
rs28491152	FHIT	Overlapped Gene
rs28478282	FHIT	Overlapped Gene
rs9812744	FHIT	Overlapped Gene
rs9836639	FHIT	Overlapped Gene
rs9817183	FHIT	Overlapped Gene
rs7651235	FHIT	Overlapped Gene
rs57679512	FHIT	Overlapped Gene
rs72887526	LINC00698	Overlapped Gene
rs116550757	None	Overlapped Gene
rs115060276	None	Overlapped Gene
rs10934479	None	Overlapped Gene
rs75786623	None	Overlapped Gene
rs77109295	SIDT1	Overlapped Gene
rs17325765	SIDT1	Overlapped Gene
rs77823673	SIDT1	Overlapped Gene
rs2103357	STXBP5L	Overlapped Gene
rs1217836029	ARGFX	Overlapped Gene
rs73858322	PARP15	Overlapped Gene
rs73858324	PARP15	Overlapped Gene
rs113022361	PARP15	Overlapped Gene
rs60594492	PARP15	Overlapped Gene
rs60554757	PARP15	Overlapped Gene
rs58667377	PARP15	Overlapped Gene
rs1004840	KALRN	Overlapped Gene
rs16837363	None	Overlapped Gene
rs150831014	ALG1L2	Overlapped Gene
rs147490551	CEP63	Overlapped Gene
rs149175075	None	Overlapped Gene
rs12632021	AADACL2-AS1	Overlapped Gene
rs12632021	SUCNR1	Overlapped Gene
rs921932379	None	Overlapped Gene
rs11916522	None	Overlapped Gene
rs7646137	None	Overlapped Gene
rs199669459	None	Overlapped Gene
rs200726596	None	Overlapped Gene
rs201912938	None	Overlapped Gene
rs529807067	None	Overlapped Gene
rs370305412	SKIL	Overlapped Gene
rs11291368	FNDC3B	Overlapped Gene
rs11923540	NLGN1	Overlapped Gene
rs58852996	NLGN1	Overlapped Gene
rs149041396	NAALADL2	Overlapped Gene
rs148232109	NAALADL2	Overlapped Gene
rs111238545	NAALADL2	Overlapped Gene
rs115777494	NAALADL2	Overlapped Gene
rs6794066	LPP	Overlapped Gene
rs7630801	LPP	Overlapped Gene
rs61416874	LPP	Overlapped Gene
rs73888895	LPP	Overlapped Gene
rs6767101	AC073365.1	Overlapped Gene
rs58550846	AC073365.1	Overlapped Gene
rs58785790	AC092966.1	Overlapped Gene
rs112906286	AC092966.1	Overlapped Gene
rs7648983	AC092966.1	Overlapped Gene
rs7637326	AC092966.1	Overlapped Gene
rs6799154	AC092966.1	Overlapped Gene
rs6763554	AC092966.1	Overlapped Gene
rs6802525	AC092966.1	Overlapped Gene
rs6802809	AC092966.1	Overlapped Gene
rs73071006	AC092966.1	Overlapped Gene
rs113768475	AC092966.1	Overlapped Gene
rs6763973	AC092966.1	Overlapped Gene
rs56970539	None	Overlapped Gene
rs73894303	RUBCN	Overlapped Gene
rs9858066	RUBCN	Overlapped Gene
rs9862094	RUBCN	Overlapped Gene
rs9879173	RUBCN	Overlapped Gene
rs28700928	LRCH3	Overlapped Gene
rs76152449	None	Overlapped Gene
rs1383488711	None	Overlapped Gene
rs6840277	None	Overlapped Gene
rs114290734	KCNIP4	Overlapped Gene
rs17586736	None	Overlapped Gene
rs28655923	None	Overlapped Gene
rs16852577	APBB2	Overlapped Gene
rs76485518	LIMCH1	Overlapped Gene
rs79888439	LIMCH1	Overlapped Gene
rs76835106	None	Overlapped Gene
rs7675270	None	Overlapped Gene
rs7699002	None	Overlapped Gene
rs16859103	None	Overlapped Gene
rs60164593	GABRA2	Overlapped Gene
rs6841617	GABRA2	Overlapped Gene
rs1561774	GABRA2	Overlapped Gene
rs73248612	None	Overlapped Gene
rs79787950	None	Overlapped Gene
rs372797807	None	Overlapped Gene
rs73248616	None	Overlapped Gene
rs28469328	AC058822.1	Overlapped Gene
rs1236717260	None	Overlapped Gene
rs143664735	KIAA1211	Overlapped Gene
rs57496726	AC097491.1	Overlapped Gene
rs61762198	None	Nearest Downstream Gene
rs12032899	LINC01134	Nearest Downstream Gene
rs35304605	None	Nearest Downstream Gene
rs138792175	None	Nearest Downstream Gene
rs12065727	None	Nearest Downstream Gene
rs12065790	None	Nearest Downstream Gene
rs12065853	None	Nearest Downstream Gene
rs652625	TNFRSF8	Nearest Downstream Gene
rs11801081	PRAMEF1	Nearest Downstream Gene
rs61540801	PRAMEF1	Nearest Downstream Gene
rs140235045	None	Nearest Downstream Gene
rs77309698	None	Nearest Downstream Gene
rs1450825787	None	Nearest Downstream Gene
rs11591086	AL161638.1	Nearest Downstream Gene
rs1308830018	None	Nearest Downstream Gene
rs796859332	None	Nearest Downstream Gene
rs183761516	None	Nearest Downstream Gene
rs115068120	None	Nearest Downstream Gene
rs12083187	RNA5SP52	Nearest Downstream Gene
rs111554906	RNA5SP52	Nearest Downstream Gene
rs6677426	RNA5SP52	Nearest Downstream Gene
rs11162025	RNA5SP52	Nearest Downstream Gene
rs60890954	RNA5SP52	Nearest Downstream Gene
rs11162026	RNA5SP52	Nearest Downstream Gene
rs6686728	RNA5SP52	Nearest Downstream Gene
rs6686144	RNA5SP52	Nearest Downstream Gene
rs114093519	RNA5SP52	Nearest Downstream Gene
rs17130027	RNA5SP52	Nearest Downstream Gene
rs12070683	None	Nearest Downstream Gene
rs74099806	None	Nearest Downstream Gene
rs74099807	None	Nearest Downstream Gene
rs7541960	None	Nearest Downstream Gene
rs78772419	None	Nearest Downstream Gene
rs78772419	None	Nearest Downstream Gene
rs78772419	None	Nearest Downstream Gene
rs74103693	None	Nearest Downstream Gene
rs74103693	None	Nearest Downstream Gene
rs74103693	None	Nearest Downstream Gene
rs472779	None	Nearest Downstream Gene
rs486403	None	Nearest Downstream Gene
rs658935	None	Nearest Downstream Gene
rs529053	None	Nearest Downstream Gene
rs564164	None	Nearest Downstream Gene
rs683123	None	Nearest Downstream Gene
rs12066377	None	Nearest Downstream Gene
rs2700337	None	Nearest Downstream Gene
rs1230301268	AL591888.1	Nearest Downstream Gene
rs17024863	GSTM5	Nearest Downstream Gene
rs12085671	None	Nearest Downstream Gene
rs117642224	None	Nearest Downstream Gene
rs112961292	AC244021.1	Nearest Downstream Gene
rs61404730	None	Nearest Downstream Gene
rs530137717	LINC01691	Nearest Downstream Gene
rs116220920	None	Nearest Downstream Gene
rs146746629	None	Nearest Downstream Gene
rs115492172	None	Nearest Downstream Gene
rs966288051	AL596087.1	Nearest Downstream Gene
rs72724822	LINC01645	Nearest Downstream Gene
rs867507646	AL592447.1	Nearest Downstream Gene
rs72729764	AL691515.1	Nearest Downstream Gene
rs1391189881	None	Nearest Downstream Gene
rs147964286	AC093426.1	Nearest Downstream Gene
rs9728576	None	Nearest Downstream Gene
rs60707695	AKT3	Nearest Downstream Gene
rs58548297	AKT3	Nearest Downstream Gene
rs58455293	AKT3	Nearest Downstream Gene
rs7512051	AKT3	Nearest Downstream Gene
rs73121419	AKT3	Nearest Downstream Gene
rs112429149	AKT3	Nearest Downstream Gene
rs58083940	AKT3	Nearest Downstream Gene
rs60415843	AKT3	Nearest Downstream Gene
rs75205660	None	Nearest Downstream Gene
rs59513666	None	Nearest Downstream Gene
rs111910685	LINC00299	Nearest Downstream Gene
rs6760016	LINC00299	Nearest Downstream Gene
rs73141887	LINC00299	Nearest Downstream Gene
rs7608345	LINC00299	Nearest Downstream Gene
rs11893181	None	Nearest Downstream Gene
rs73916858	AC012065.5	Nearest Downstream Gene
rs187907814	None	Nearest Downstream Gene
rs185825665	None	Nearest Downstream Gene
rs2363985	None	Nearest Downstream Gene
rs78362736	None	Nearest Downstream Gene
rs10495846	MRPL50P1	Nearest Downstream Gene
rs551636708	MRPL50P1	Nearest Downstream Gene
rs115272974	None	Nearest Downstream Gene
rs113717961	None	Nearest Downstream Gene
rs72872832	None	Nearest Downstream Gene
rs72872832	None	Nearest Downstream Gene
rs531679523	None	Nearest Downstream Gene
rs7600883	None	Nearest Downstream Gene
rs1491266756	None	Nearest Downstream Gene
rs141714886	AC139712.3	Nearest Downstream Gene
rs146037724	AC139712.3	Nearest Downstream Gene
rs143543030	AC139712.3	Nearest Downstream Gene
rs115582084	FTH1P6	Nearest Downstream Gene
rs148248558	FTH1P6	Nearest Downstream Gene
rs192562105	None	Nearest Downstream Gene
rs139682016	AC010967.1	Nearest Downstream Gene
rs146136229	AC010967.1	Nearest Downstream Gene
rs62142403	RF00592	Nearest Downstream Gene
rs7605503	None	Nearest Downstream Gene
rs7605506	None	Nearest Downstream Gene
rs537903197	None	Nearest Downstream Gene
rs72896478	AC017083.3	Nearest Downstream Gene
rs13390708	AC017083.3	Nearest Downstream Gene
rs11893091	AC017083.3	Nearest Downstream Gene
rs1321811442	None	Nearest Downstream Gene
rs2871963	None	Nearest Downstream Gene
rs10185225	None	Nearest Downstream Gene
rs58609040	None	Nearest Downstream Gene
rs17036751	None	Nearest Downstream Gene
rs17036754	None	Nearest Downstream Gene
rs3771479	None	Nearest Downstream Gene
rs3771478	None	Nearest Downstream Gene
rs1166571947	None	Nearest Downstream Gene
rs6756275	None	Nearest Downstream Gene
rs72926527	None	Nearest Downstream Gene
rs142188195	None	Nearest Downstream Gene
rs1332080218	AC079922.1	Nearest Downstream Gene
rs77806486	AC079922.1	Nearest Downstream Gene
rs10211479	None	Nearest Downstream Gene
rs10211479	None	Nearest Downstream Gene
rs10175409	None	Nearest Downstream Gene
rs10175409	None	Nearest Downstream Gene
rs13420569	None	Nearest Downstream Gene
rs13420569	None	Nearest Downstream Gene
rs1222804165	None	Nearest Downstream Gene
rs77500821	DPP10	Nearest Downstream Gene
rs7589472	DPP10	Nearest Downstream Gene
rs10206296	AC069154.1	Nearest Downstream Gene
rs10174327	None	Nearest Downstream Gene
rs6752063	None	Nearest Downstream Gene
rs13393324	None	Nearest Downstream Gene
rs17005883	AC067960.1	Nearest Downstream Gene
rs757627110	AC097499.1	Nearest Downstream Gene
rs113688672	ISCA1P6	Nearest Downstream Gene
rs10439217	ISCA1P6	Nearest Downstream Gene
rs72983420	None	Nearest Downstream Gene
rs7597993	None	Nearest Downstream Gene
rs369201055	HNMT	Nearest Downstream Gene
rs145430070	LINC02612	Nearest Downstream Gene
rs62175716	None	Nearest Downstream Gene
rs62175716	None	Nearest Downstream Gene
rs58812161	AC079150.2	Nearest Downstream Gene
rs76308372	None	Nearest Downstream Gene
rs138613234	SATB2-AS1	Nearest Downstream Gene
rs199907483	SATB2-AS1	Nearest Downstream Gene
rs78297316	None	Nearest Downstream Gene
rs12474280	None	Nearest Downstream Gene
rs12475460	None	Nearest Downstream Gene
rs78419528	None	Nearest Downstream Gene
rs12475089	None	Nearest Downstream Gene
rs75214378	None	Nearest Downstream Gene
rs79284723	None	Nearest Downstream Gene
rs79092034	None	Nearest Downstream Gene
rs79092034	None	Nearest Downstream Gene
rs12479402	None	Nearest Downstream Gene
rs4673632	None	Nearest Downstream Gene
rs536987097	MAIP1	Nearest Downstream Gene
rs4673648	MAIP1	Nearest Downstream Gene
rs12464998	MAIP1	Nearest Downstream Gene
rs76365581	MAIP1	Nearest Downstream Gene
rs4673652	MAIP1	Nearest Downstream Gene
rs4673653	MAIP1	Nearest Downstream Gene
rs12477694	MAIP1	Nearest Downstream Gene
rs138959273	MAIP1	Nearest Downstream Gene
rs75506514	MAIP1	Nearest Downstream Gene
rs78242106	MAIP1	Nearest Downstream Gene
rs79953652	MAIP1	Nearest Downstream Gene
rs11897782	MAIP1	Nearest Downstream Gene
rs11903185	MAIP1	Nearest Downstream Gene
rs11899065	MAIP1	Nearest Downstream Gene
rs10931882	MAIP1	Nearest Downstream Gene
rs10931883	MAIP1	Nearest Downstream Gene
rs12474561	MAIP1	Nearest Downstream Gene
rs76402307	MAIP1	Nearest Downstream Gene
rs12471029	MAIP1	Nearest Downstream Gene
rs12470336	MAIP1	Nearest Downstream Gene
rs77321003	MAIP1	Nearest Downstream Gene
rs12998774	None	Nearest Downstream Gene
rs147118414	AC012491.1	Nearest Downstream Gene
rs66825295	None	Nearest Downstream Gene
rs66825295	None	Nearest Downstream Gene
rs74670810	AC007749.1	Nearest Downstream Gene
rs75388676	AC007749.1	Nearest Downstream Gene
rs111067536	AC007749.1	Nearest Downstream Gene
rs201904029	AC007749.1	Nearest Downstream Gene
rs58257949	None	Nearest Downstream Gene
rs76562260	AC009310.1	Nearest Downstream Gene
rs189041078	None	Nearest Downstream Gene
rs73995294	AC074019.1	Nearest Downstream Gene
rs2396669	None	Nearest Downstream Gene
rs1217727360	None	Nearest Downstream Gene
rs6436878	None	Nearest Downstream Gene
rs34189801	NPPC	Nearest Downstream Gene
rs34553499	NPPC	Nearest Downstream Gene
rs17199733	NPPC	Nearest Downstream Gene
rs35166853	None	Nearest Downstream Gene
rs35166853	None	Nearest Downstream Gene
rs77145165	None	Nearest Downstream Gene
rs77145165	None	Nearest Downstream Gene
rs10200116	None	Nearest Downstream Gene
rs10200116	None	Nearest Downstream Gene
rs116784966	ACKR3	Nearest Downstream Gene
rs75814296	LINC01940	Nearest Downstream Gene
rs7603433	HDAC4-AS1	Nearest Downstream Gene
rs75237486	None	Nearest Downstream Gene
rs4077905	None	Nearest Downstream Gene
rs115437499	None	Nearest Downstream Gene
rs11902729	None	Nearest Downstream Gene
rs11884895	None	Nearest Downstream Gene
rs11902883	None	Nearest Downstream Gene
rs75460832	None	Nearest Downstream Gene
rs150272352	None	Nearest Downstream Gene
rs73102678	None	Nearest Downstream Gene
rs58850173	None	Nearest Downstream Gene
rs201698050	None	Nearest Downstream Gene
rs114565365	None	Nearest Downstream Gene
rs568578903	RNU6-243P	Nearest Downstream Gene
rs539065228	RNU6-243P	Nearest Downstream Gene
rs137911895	RFC3P1	Nearest Downstream Gene
rs181267873	RFC3P1	Nearest Downstream Gene
rs188081406	RFC3P1	Nearest Downstream Gene
rs187815141	RFC3P1	Nearest Downstream Gene
rs184753292	RFC3P1	Nearest Downstream Gene
rs147363953	RFC3P1	Nearest Downstream Gene
rs146691430	None	Nearest Downstream Gene
rs1339272675	TRANK1	Nearest Downstream Gene
rs74947646	SCN5A	Nearest Downstream Gene
rs115136512	None	Nearest Downstream Gene
rs75893467	None	Nearest Downstream Gene
rs148640948	None	Nearest Downstream Gene
rs80186783	None	Nearest Downstream Gene
rs77246870	None	Nearest Downstream Gene
rs4303844	None	Nearest Downstream Gene
rs77579975	None	Nearest Downstream Gene
rs79118648	None	Nearest Downstream Gene
rs75739601	None	Nearest Downstream Gene
rs75614048	None	Nearest Downstream Gene
rs147501522	None	Nearest Downstream Gene
rs78043683	None	Nearest Downstream Gene
rs77850789	None	Nearest Downstream Gene
rs79595020	None	Nearest Downstream Gene
rs138381625	None	Nearest Downstream Gene
rs79818844	None	Nearest Downstream Gene
rs60836305	None	Nearest Downstream Gene
rs6763300	None	Nearest Downstream Gene
rs28726379	None	Nearest Downstream Gene
rs72877821	None	Nearest Downstream Gene
rs28491152	None	Nearest Downstream Gene
rs28478282	None	Nearest Downstream Gene
rs9812744	None	Nearest Downstream Gene
rs9836639	None	Nearest Downstream Gene
rs9817183	None	Nearest Downstream Gene
rs7651235	None	Nearest Downstream Gene
rs57679512	None	Nearest Downstream Gene
rs72887526	None	Nearest Downstream Gene
rs116550757	AC134508.1	Nearest Downstream Gene
rs115060276	LINC02077	Nearest Downstream Gene
rs10934479	AC107304.1	Nearest Downstream Gene
rs75786623	TRAT1	Nearest Downstream Gene
rs77109295	None	Nearest Downstream Gene
rs17325765	None	Nearest Downstream Gene
rs77823673	None	Nearest Downstream Gene
rs2103357	None	Nearest Downstream Gene
rs1217836029	None	Nearest Downstream Gene
rs73858322	None	Nearest Downstream Gene
rs73858324	None	Nearest Downstream Gene
rs113022361	None	Nearest Downstream Gene
rs60594492	None	Nearest Downstream Gene
rs60554757	None	Nearest Downstream Gene
rs58667377	None	Nearest Downstream Gene
rs1004840	None	Nearest Downstream Gene
rs16837363	ALDH1L1-AS2	Nearest Downstream Gene
rs150831014	None	Nearest Downstream Gene
rs147490551	None	Nearest Downstream Gene
rs149175075	AC011592.1	Nearest Downstream Gene
rs12632021	None	Nearest Downstream Gene
rs12632021	None	Nearest Downstream Gene
rs921932379	GMPS	Nearest Downstream Gene
rs11916522	AC092999.1	Nearest Downstream Gene
rs7646137	AC128716.1	Nearest Downstream Gene
rs199669459	AC128716.1	Nearest Downstream Gene
rs200726596	AC128716.1	Nearest Downstream Gene
rs201912938	AC128716.1	Nearest Downstream Gene
rs529807067	AC092954.2	Nearest Downstream Gene
rs370305412	None	Nearest Downstream Gene
rs11291368	None	Nearest Downstream Gene
rs11923540	None	Nearest Downstream Gene
rs58852996	None	Nearest Downstream Gene
rs149041396	None	Nearest Downstream Gene
rs148232109	None	Nearest Downstream Gene
rs111238545	None	Nearest Downstream Gene
rs115777494	None	Nearest Downstream Gene
rs6794066	None	Nearest Downstream Gene
rs7630801	None	Nearest Downstream Gene
rs61416874	None	Nearest Downstream Gene
rs73888895	None	Nearest Downstream Gene
rs6767101	None	Nearest Downstream Gene
rs58550846	None	Nearest Downstream Gene
rs58785790	None	Nearest Downstream Gene
rs112906286	None	Nearest Downstream Gene
rs7648983	None	Nearest Downstream Gene
rs7637326	None	Nearest Downstream Gene
rs6799154	None	Nearest Downstream Gene
rs6763554	None	Nearest Downstream Gene
rs6802525	None	Nearest Downstream Gene
rs6802809	None	Nearest Downstream Gene
rs73071006	None	Nearest Downstream Gene
rs113768475	None	Nearest Downstream Gene
rs6763973	None	Nearest Downstream Gene
rs56970539	AC024560.1	Nearest Downstream Gene
rs73894303	None	Nearest Downstream Gene
rs9858066	None	Nearest Downstream Gene
rs9862094	None	Nearest Downstream Gene
rs9879173	None	Nearest Downstream Gene
rs28700928	None	Nearest Downstream Gene
rs76152449	TACC3	Nearest Downstream Gene
rs1383488711	LETM1	Nearest Downstream Gene
rs6840277	RNU6-578P	Nearest Downstream Gene
rs114290734	None	Nearest Downstream Gene
rs17586736	RNU7-74P	Nearest Downstream Gene
rs28655923	RBM47	Nearest Downstream Gene
rs16852577	None	Nearest Downstream Gene
rs76485518	None	Nearest Downstream Gene
rs79888439	None	Nearest Downstream Gene
rs76835106	GABRG1	Nearest Downstream Gene
rs7675270	GABRG1	Nearest Downstream Gene
rs7699002	GABRG1	Nearest Downstream Gene
rs16859103	GABRG1	Nearest Downstream Gene
rs60164593	None	Nearest Downstream Gene
rs6841617	None	Nearest Downstream Gene
rs1561774	None	Nearest Downstream Gene
rs73248612	SPATA18	Nearest Downstream Gene
rs79787950	SPATA18	Nearest Downstream Gene
rs372797807	SPATA18	Nearest Downstream Gene
rs73248616	SPATA18	Nearest Downstream Gene
rs28469328	None	Nearest Downstream Gene
rs1236717260	EXOC1	Nearest Downstream Gene
rs143664735	None	Nearest Downstream Gene
rs57496726	None	Nearest Downstream Gene
rs61762198	None	Nearest Downstream Gene
rs12032899	LINC01346	Nearest Downstream Gene
rs35304605	None	Nearest Downstream Gene
rs138792175	None	Nearest Downstream Gene
rs12065727	None	Nearest Downstream Gene
rs12065790	None	Nearest Downstream Gene
rs12065853	None	Nearest Downstream Gene
rs652625	MIR7846	Nearest Downstream Gene
rs11801081	LINC01784	Nearest Downstream Gene
rs61540801	LINC01784	Nearest Downstream Gene
rs140235045	None	Nearest Downstream Gene
rs77309698	None	Nearest Downstream Gene
rs1450825787	None	Nearest Downstream Gene
rs11591086	MATN1	Nearest Downstream Gene
rs1308830018	None	Nearest Downstream Gene
rs796859332	None	Nearest Downstream Gene
rs183761516	None	Nearest Downstream Gene
rs115068120	None	Nearest Downstream Gene
rs12083187	PKN2-AS1	Nearest Downstream Gene
rs111554906	PKN2-AS1	Nearest Downstream Gene
rs6677426	PKN2-AS1	Nearest Downstream Gene
rs11162025	PKN2-AS1	Nearest Downstream Gene
rs60890954	PKN2-AS1	Nearest Downstream Gene
rs11162026	PKN2-AS1	Nearest Downstream Gene
rs6686728	PKN2-AS1	Nearest Downstream Gene
rs6686144	PKN2-AS1	Nearest Downstream Gene
rs114093519	PKN2-AS1	Nearest Downstream Gene
rs17130027	PKN2-AS1	Nearest Downstream Gene
rs12070683	None	Nearest Downstream Gene
rs74099806	None	Nearest Downstream Gene
rs74099807	None	Nearest Downstream Gene
rs7541960	None	Nearest Downstream Gene
rs78772419	None	Nearest Downstream Gene
rs78772419	None	Nearest Downstream Gene
rs78772419	None	Nearest Downstream Gene
rs74103693	None	Nearest Downstream Gene
rs74103693	None	Nearest Downstream Gene
rs74103693	None	Nearest Downstream Gene
rs472779	None	Nearest Downstream Gene
rs486403	None	Nearest Downstream Gene
rs658935	None	Nearest Downstream Gene
rs529053	None	Nearest Downstream Gene
rs564164	None	Nearest Downstream Gene
rs683123	None	Nearest Downstream Gene
rs12066377	None	Nearest Downstream Gene
rs2700337	None	Nearest Downstream Gene
rs1230301268	CDK4P1	Nearest Downstream Gene
rs17024863	NDUFA5P10	Nearest Downstream Gene
rs12085671	None	Nearest Downstream Gene
rs117642224	None	Nearest Downstream Gene
rs112961292	AL592494.1	Nearest Downstream Gene
rs61404730	None	Nearest Downstream Gene
rs530137717	AC242852.1	Nearest Downstream Gene
rs116220920	None	Nearest Downstream Gene
rs146746629	None	Nearest Downstream Gene
rs115492172	None	Nearest Downstream Gene
rs966288051	AL390115.1	Nearest Downstream Gene
rs72724822	AL122019.1	Nearest Downstream Gene
rs867507646	AL929288.1	Nearest Downstream Gene
rs72729764	AL691515.2	Nearest Downstream Gene
rs1391189881	None	Nearest Downstream Gene
rs147964286	CHRM3	Nearest Downstream Gene
rs9728576	None	Nearest Downstream Gene
rs60707695	AL591885.1	Nearest Downstream Gene
rs58548297	AL591885.1	Nearest Downstream Gene
rs58455293	AL591885.1	Nearest Downstream Gene
rs7512051	AL591885.1	Nearest Downstream Gene
rs73121419	AL591885.1	Nearest Downstream Gene
rs112429149	AL591885.1	Nearest Downstream Gene
rs58083940	AL591885.1	Nearest Downstream Gene
rs60415843	AL591885.1	Nearest Downstream Gene
rs75205660	None	Nearest Downstream Gene
rs59513666	None	Nearest Downstream Gene
rs111910685	AC092617.1	Nearest Downstream Gene
rs6760016	AC092617.1	Nearest Downstream Gene
rs73141887	AC092617.1	Nearest Downstream Gene
rs7608345	AC092617.1	Nearest Downstream Gene
rs11893181	None	Nearest Downstream Gene
rs73916858	HS1BP3	Nearest Downstream Gene
rs187907814	None	Nearest Downstream Gene
rs185825665	None	Nearest Downstream Gene
rs2363985	None	Nearest Downstream Gene
rs78362736	None	Nearest Downstream Gene
rs10495846	AC009414.1	Nearest Downstream Gene
rs551636708	AC009414.1	Nearest Downstream Gene
rs115272974	None	Nearest Downstream Gene
rs113717961	None	Nearest Downstream Gene
rs72872832	None	Nearest Downstream Gene
rs72872832	None	Nearest Downstream Gene
rs531679523	None	Nearest Downstream Gene
rs7600883	None	Nearest Downstream Gene
rs1491266756	None	Nearest Downstream Gene
rs141714886	AC139712.1	Nearest Downstream Gene
rs146037724	AC139712.1	Nearest Downstream Gene
rs143543030	AC139712.1	Nearest Downstream Gene
rs115582084	MIR4431	Nearest Downstream Gene
rs148248558	MIR4431	Nearest Downstream Gene
rs192562105	None	Nearest Downstream Gene
rs139682016	RF00424	Nearest Downstream Gene
rs146136229	RF00424	Nearest Downstream Gene
rs62142403	ACTG1P22	Nearest Downstream Gene
rs7605503	None	Nearest Downstream Gene
rs7605506	None	Nearest Downstream Gene
rs537903197	None	Nearest Downstream Gene
rs72896478	CNRIP1	Nearest Downstream Gene
rs13390708	CNRIP1	Nearest Downstream Gene
rs11893091	CNRIP1	Nearest Downstream Gene
rs1321811442	None	Nearest Downstream Gene
rs2871963	None	Nearest Downstream Gene
rs10185225	None	Nearest Downstream Gene
rs58609040	None	Nearest Downstream Gene
rs17036751	None	Nearest Downstream Gene
rs17036754	None	Nearest Downstream Gene
rs3771479	None	Nearest Downstream Gene
rs3771478	None	Nearest Downstream Gene
rs1166571947	None	Nearest Downstream Gene
rs6756275	None	Nearest Downstream Gene
rs72926527	None	Nearest Downstream Gene
rs142188195	None	Nearest Downstream Gene
rs1332080218	AC079922.2	Nearest Downstream Gene
rs77806486	AC079922.2	Nearest Downstream Gene
rs10211479	None	Nearest Downstream Gene
rs10211479	None	Nearest Downstream Gene
rs10175409	None	Nearest Downstream Gene
rs10175409	None	Nearest Downstream Gene
rs13420569	None	Nearest Downstream Gene
rs13420569	None	Nearest Downstream Gene
rs1222804165	None	Nearest Downstream Gene
rs77500821	AC104408.1	Nearest Downstream Gene
rs7589472	AC104408.1	Nearest Downstream Gene
rs10206296	PTPN4	Nearest Downstream Gene
rs10174327	None	Nearest Downstream Gene
rs6752063	None	Nearest Downstream Gene
rs13393324	None	Nearest Downstream Gene
rs17005883	AC079988.1	Nearest Downstream Gene
rs757627110	LINC01941	Nearest Downstream Gene
rs113688672	AC012451.1	Nearest Downstream Gene
rs10439217	AC012451.1	Nearest Downstream Gene
rs72983420	None	Nearest Downstream Gene
rs7597993	None	Nearest Downstream Gene
rs369201055	LINC01832	Nearest Downstream Gene
rs145430070	AC023469.2	Nearest Downstream Gene
rs62175716	None	Nearest Downstream Gene
rs62175716	None	Nearest Downstream Gene
rs58812161	LINC01850	Nearest Downstream Gene
rs76308372	None	Nearest Downstream Gene
rs138613234	LINC01877	Nearest Downstream Gene
rs199907483	LINC01877	Nearest Downstream Gene
rs78297316	None	Nearest Downstream Gene
rs12474280	None	Nearest Downstream Gene
rs12475460	None	Nearest Downstream Gene
rs78419528	None	Nearest Downstream Gene
rs12475089	None	Nearest Downstream Gene
rs75214378	None	Nearest Downstream Gene
rs79284723	None	Nearest Downstream Gene
rs79092034	None	Nearest Downstream Gene
rs79092034	None	Nearest Downstream Gene
rs12479402	None	Nearest Downstream Gene
rs4673632	None	Nearest Downstream Gene
rs536987097	SPATS2L	Nearest Downstream Gene
rs4673648	SPATS2L	Nearest Downstream Gene
rs12464998	SPATS2L	Nearest Downstream Gene
rs76365581	SPATS2L	Nearest Downstream Gene
rs4673652	SPATS2L	Nearest Downstream Gene
rs4673653	SPATS2L	Nearest Downstream Gene
rs12477694	SPATS2L	Nearest Downstream Gene
rs138959273	SPATS2L	Nearest Downstream Gene
rs75506514	SPATS2L	Nearest Downstream Gene
rs78242106	SPATS2L	Nearest Downstream Gene
rs79953652	SPATS2L	Nearest Downstream Gene
rs11897782	SPATS2L	Nearest Downstream Gene
rs11903185	SPATS2L	Nearest Downstream Gene
rs11899065	SPATS2L	Nearest Downstream Gene
rs10931882	SPATS2L	Nearest Downstream Gene
rs10931883	SPATS2L	Nearest Downstream Gene
rs12474561	SPATS2L	Nearest Downstream Gene
rs76402307	SPATS2L	Nearest Downstream Gene
rs12471029	SPATS2L	Nearest Downstream Gene
rs12470336	SPATS2L	Nearest Downstream Gene
rs77321003	SPATS2L	Nearest Downstream Gene
rs12998774	None	Nearest Downstream Gene
rs147118414	AC013404.1	Nearest Downstream Gene
rs66825295	None	Nearest Downstream Gene
rs66825295	None	Nearest Downstream Gene
rs74670810	RN7SKP43	Nearest Downstream Gene
rs75388676	RN7SKP43	Nearest Downstream Gene
rs111067536	RN7SKP43	Nearest Downstream Gene
rs201904029	RN7SKP43	Nearest Downstream Gene
rs58257949	None	Nearest Downstream Gene
rs76562260	AC019211.1	Nearest Downstream Gene
rs189041078	None	Nearest Downstream Gene
rs73995294	LINC01807	Nearest Downstream Gene
rs2396669	None	Nearest Downstream Gene
rs1217727360	None	Nearest Downstream Gene
rs6436878	None	Nearest Downstream Gene
rs34189801	DIS3L2	Nearest Downstream Gene
rs34553499	DIS3L2	Nearest Downstream Gene
rs17199733	DIS3L2	Nearest Downstream Gene
rs35166853	None	Nearest Downstream Gene
rs35166853	None	Nearest Downstream Gene
rs77145165	None	Nearest Downstream Gene
rs77145165	None	Nearest Downstream Gene
rs10200116	None	Nearest Downstream Gene
rs10200116	None	Nearest Downstream Gene
rs116784966	AC084030.1	Nearest Downstream Gene
rs75814296	HDAC4	Nearest Downstream Gene
rs7603433	AC079612.1	Nearest Downstream Gene
rs75237486	None	Nearest Downstream Gene
rs4077905	None	Nearest Downstream Gene
rs115437499	None	Nearest Downstream Gene
rs11902729	None	Nearest Downstream Gene
rs11884895	None	Nearest Downstream Gene
rs11902883	None	Nearest Downstream Gene
rs75460832	None	Nearest Downstream Gene
rs150272352	None	Nearest Downstream Gene
rs73102678	None	Nearest Downstream Gene
rs58850173	None	Nearest Downstream Gene
rs201698050	None	Nearest Downstream Gene
rs114565365	None	Nearest Downstream Gene
rs568578903	ARPP21	Nearest Downstream Gene
rs539065228	ARPP21	Nearest Downstream Gene
rs137911895	STAC	Nearest Downstream Gene
rs181267873	STAC	Nearest Downstream Gene
rs188081406	STAC	Nearest Downstream Gene
rs187815141	STAC	Nearest Downstream Gene
rs184753292	STAC	Nearest Downstream Gene
rs147363953	STAC	Nearest Downstream Gene
rs146691430	None	Nearest Downstream Gene
rs1339272675	RNU6ATAC4P	Nearest Downstream Gene
rs74947646	SCN10A	Nearest Downstream Gene
rs115136512	None	Nearest Downstream Gene
rs75893467	None	Nearest Downstream Gene
rs148640948	None	Nearest Downstream Gene
rs80186783	None	Nearest Downstream Gene
rs77246870	None	Nearest Downstream Gene
rs4303844	None	Nearest Downstream Gene
rs77579975	None	Nearest Downstream Gene
rs79118648	None	Nearest Downstream Gene
rs75739601	None	Nearest Downstream Gene
rs75614048	None	Nearest Downstream Gene
rs147501522	None	Nearest Downstream Gene
rs78043683	None	Nearest Downstream Gene
rs77850789	None	Nearest Downstream Gene
rs79595020	None	Nearest Downstream Gene
rs138381625	None	Nearest Downstream Gene
rs79818844	None	Nearest Downstream Gene
rs60836305	None	Nearest Downstream Gene
rs6763300	None	Nearest Downstream Gene
rs28726379	None	Nearest Downstream Gene
rs72877821	None	Nearest Downstream Gene
rs28491152	None	Nearest Downstream Gene
rs28478282	None	Nearest Downstream Gene
rs9812744	None	Nearest Downstream Gene
rs9836639	None	Nearest Downstream Gene
rs9817183	None	Nearest Downstream Gene
rs7651235	None	Nearest Downstream Gene
rs57679512	None	Nearest Downstream Gene
rs72887526	None	Nearest Downstream Gene
rs116550757	RYBP	Nearest Downstream Gene
rs115060276	AC117462.1	Nearest Downstream Gene
rs10934479	HNRNPKP4	Nearest Downstream Gene
rs75786623	GUCA1C	Nearest Downstream Gene
rs77109295	None	Nearest Downstream Gene
rs17325765	None	Nearest Downstream Gene
rs77823673	None	Nearest Downstream Gene
rs2103357	None	Nearest Downstream Gene
rs1217836029	None	Nearest Downstream Gene
rs73858322	None	Nearest Downstream Gene
rs73858324	None	Nearest Downstream Gene
rs113022361	None	Nearest Downstream Gene
rs60594492	None	Nearest Downstream Gene
rs60554757	None	Nearest Downstream Gene
rs58667377	None	Nearest Downstream Gene
rs1004840	None	Nearest Downstream Gene
rs16837363	AC016924.1	Nearest Downstream Gene
rs150831014	None	Nearest Downstream Gene
rs147490551	None	Nearest Downstream Gene
rs149175075	LARP7P4	Nearest Downstream Gene
rs12632021	None	Nearest Downstream Gene
rs12632021	None	Nearest Downstream Gene
rs921932379	SETP14	Nearest Downstream Gene
rs11916522	IQCJ-SCHIP1	Nearest Downstream Gene
rs7646137	AC128685.1	Nearest Downstream Gene
rs199669459	AC128685.1	Nearest Downstream Gene
rs200726596	AC128685.1	Nearest Downstream Gene
rs201912938	AC128685.1	Nearest Downstream Gene
rs529807067	LINC01997	Nearest Downstream Gene
rs370305412	None	Nearest Downstream Gene
rs11291368	None	Nearest Downstream Gene
rs11923540	None	Nearest Downstream Gene
rs58852996	None	Nearest Downstream Gene
rs149041396	None	Nearest Downstream Gene
rs148232109	None	Nearest Downstream Gene
rs111238545	None	Nearest Downstream Gene
rs115777494	None	Nearest Downstream Gene
rs6794066	None	Nearest Downstream Gene
rs7630801	None	Nearest Downstream Gene
rs61416874	None	Nearest Downstream Gene
rs73888895	None	Nearest Downstream Gene
rs6767101	None	Nearest Downstream Gene
rs58550846	None	Nearest Downstream Gene
rs58785790	None	Nearest Downstream Gene
rs112906286	None	Nearest Downstream Gene
rs7648983	None	Nearest Downstream Gene
rs7637326	None	Nearest Downstream Gene
rs6799154	None	Nearest Downstream Gene
rs6763554	None	Nearest Downstream Gene
rs6802525	None	Nearest Downstream Gene
rs6802809	None	Nearest Downstream Gene
rs73071006	None	Nearest Downstream Gene
rs113768475	None	Nearest Downstream Gene
rs6763973	None	Nearest Downstream Gene
rs56970539	RUBCN	Nearest Downstream Gene
rs73894303	None	Nearest Downstream Gene
rs9858066	None	Nearest Downstream Gene
rs9862094	None	Nearest Downstream Gene
rs9879173	None	Nearest Downstream Gene
rs28700928	None	Nearest Downstream Gene
rs76152449	FGFR3	Nearest Downstream Gene
rs1383488711	NSD2	Nearest Downstream Gene
rs6840277	ECM1P2	Nearest Downstream Gene
rs114290734	None	Nearest Downstream Gene
rs17586736	RBM47	Nearest Downstream Gene
rs28655923	NSUN7	Nearest Downstream Gene
rs16852577	None	Nearest Downstream Gene
rs76485518	None	Nearest Downstream Gene
rs79888439	None	Nearest Downstream Gene
rs76835106	AC104072.1	Nearest Downstream Gene
rs7675270	AC104072.1	Nearest Downstream Gene
rs7699002	AC104072.1	Nearest Downstream Gene
rs16859103	AC104072.1	Nearest Downstream Gene
rs60164593	None	Nearest Downstream Gene
rs6841617	None	Nearest Downstream Gene
rs1561774	None	Nearest Downstream Gene
rs73248612	AC097522.1	Nearest Downstream Gene
rs79787950	AC097522.1	Nearest Downstream Gene
rs372797807	AC097522.1	Nearest Downstream Gene
rs73248616	AC097522.1	Nearest Downstream Gene
rs28469328	None	Nearest Downstream Gene
rs1236717260	CEP135	Nearest Downstream Gene
rs143664735	None	Nearest Downstream Gene
rs57496726	None	Nearest Downstream Gene

## Sheet: Sheet1
Genes	SNP_Count
MAIP1	23
SPATS2L	21
ULK4	17
PKN2-AS1	14
AC092966.1	11
RNA5SP52	10
FHIT	10
AL591885.1	9
NDUFA10	8
AKT3	8
LINC02607	8
C2orf69	8
STAC	7
DPP10	6
PARP15	6
RFC3P1	6
AAK1	5
RUBCN	5
AC128716.1	4
LPP	4
AC128685.1	4
AC007749.1	4
RN7SKP43	4
LINC00299	4
AC104072.1	4
AC097522.1	4
AC092617.1	4
NAALADL2	4
GABRG1	4
SPATA18	4
DIS3L2	4
AL034417.2	3
AC139712.3	3
AC010967.1	3
CNRIP1	3
AC007389.1	3
DNER	3
AC017083.3	3
DPP10-AS1	3
GABRA2	3
SIDT1	3
NPPC	3
AC139712.1	3
ASB18	2
THSD7B	2
TGFA	2
LINC01784	2
PRAMEF1	2
AC079922.1	2
RBM47	2
CTNNA2	2
MIR4431	2
LIMCH1	2
AC019211.1	2
ARPP21	2
NLGN1	2
GLI2	2
LCLAT1	2
AC092802.1	2
LINC02238	2
ISCA1P6	2
KCNN3	2
SATB2-AS1	2
LINC01346	2
AC079922.2	2
AC019068.1	2
FTH1P6	2
ALK	2
MRPL50P1	2
RNU6-243P	2
TMEM56	2
LINC01877	2
RF00424	2
AC073365.1	2
AC104408.1	2
AC009414.1	2
TMEM56-RWDD3	2
EPAS1	2
AC012451.1	2
AL691515.2	1
LONRF2	1
NFU1	1
AC097499.1	1
NSD2	1
RAB11FIP5	1
AC069154.1	1
MATN1	1
AC092650.1	1
AC134508.1	1
SCN5A	1
AL122019.1	1
AADACL2-AS1	1
AL390115.1	1
ALG1L2	1
AC074019.1	1
TACC3	1
RNU6ATAC4P	1
AC013404.1	1
EMBP1	1
CDK4P1	1
AC024560.1	1
GPR155	1
TNFRSF8	1
AC009310.1	1
AC012491.1	1
MSH2	1
AC058822.1	1
SKIL	1
CACNB4	1
AC067960.1	1
AC084030.1	1
ACKR3	1
LINC02077	1
MEGF6	1
AC097491.1	1
AC009502.1	1
MREG	1
AL592447.1	1
NDUFA5P10	1
AC016924.1	1
AC079988.1	1
PECR	1
LINC01134	1
AC007402.1	1
TRIM58	1
AC244021.1	1
SCN10A	1
CEP63	1
TRAT1	1
KCNIP4	1
AC019130.1	1
HNRNPKP4	1
AC079150.2	1
NSUN7	1
LRCH3	1
SUSD5	1
GSTM5	1
AC011592.1	1
IQCJ-SCHIP1	1
FGFR3	1
AL596087.1	1
FNDC3B	1
RYR2	1
LINC01832	1
KALRN	1
LINC01768	1
FAM117B	1
ALDH1L1-AS2	1
ECM1P2	1
TMCO4	1
RNU7-74P	1
AC092999.1	1
GMPS	1
GUCA1C	1
AC117462.1	1
ARGFX	1
AL929288.1	1
GAL3ST2	1
EPB41L5	1
AGXT	1
AL592494.1	1
LINC01807	1
AC242852.1	1
SUCNR1	1
DAB1	1
PTPN4	1
SZRD1	1
AL591888.1	1
PRAMEF11	1
RF00592	1
LINC01850	1
HS1BP3	1
AC009975.1	1
AC093426.1	1
LINC02612	1
HDAC4-AS1	1
FMN2	1
EXOC1	1
TYW5	1
AC023469.2	1
KCNK12	1
TRANK1	1
LETM1	1
AL691515.1	1
LINC00698	1
LARP7P4	1
SLC16A1	1
ACOT11	1
KIF1A	1
LINC01691	1
STXBP5L	1
SETP14	1
LINC01997	1
CHRM3	1
AL161638.1	1
AC092954.2	1
RYBP	1
CEP135	1
AC107304.1	1
KIAA1211	1
AL805961.1	1
HNMT	1
KCNS3	1
MIR7846	1
AC012065.5	1
VANGL2	1
LINC01645	1
ACTG1P22	1
HDAC4	1
LINC01941	1
AC068547.1	1
APBB2	1
LINC01940	1
RNU6-578P	1
AC079612.1	1
