# Supplementary material for: Whole-Genome Sequencing of 100 Genomes Identifies a Distinctive Genetic Susceptibility Profile of Qatari Patients with Hypertension
Source: J Pers Med. 2022 Apr 29;12(5):722. doi: 10.3390/jpm12050722 (PMC9144388; doi:10.3390/jpm12050722)
Supplement: Supplementary file 1 [file jpm-12-00722-s001.zip › File_S6.xlsx]

## Sheet: Gene_Diease_Hyper
Gene	Gene_id	Disease	Disease_id	Type	Disease_Class	Semantic_Type	N_genes_d	N_SNPs_d	Score_gda	EL_gda	EI_gda	N_PMIDs	N_SNPs_gda	First_Ref	Last_Ref
RYR2	6262	VENTRICULAR TACHYCARDIA, CATECHOLAMINERGIC POLYMORPHIC, 1 (disorder)	C1631597	disease	Pathological Conditions, Signs and Symptoms; Cardiovascular Diseases	Disease or Syndrome	31	121	1		0.995	187	81	2001	2020
SCN5A	6331	Brugada Syndrome (disorder)	C1142166	disease	Congenital, Hereditary, and Neonatal Diseases and Abnormalities; Cardiovascular Diseases	Disease or Syndrome	66	201	1	definitive	0.984	375	155	1995	2020
SCN5A	6331	LONG QT SYNDROME 3	C1859062	disease	Pathological Conditions, Signs and Symptoms; Congenital, Hereditary, and Neonatal Diseases and Abnormalities; Cardiovascular Diseases	Disease or Syndrome	7	157	1		1	74	157	1995	2018
SCN5A	6331	Hereditary bundle branch system defect	C1879286	disease	Pathological Conditions, Signs and Symptoms; Cardiovascular Diseases	Disease or Syndrome	7	16	0.98		1	20	15	1995	2013
RYR2	6262	ARRHYTHMOGENIC RIGHT VENTRICULAR DYSPLASIA, FAMILIAL, 2	C1832931	disease	Congenital, Hereditary, and Neonatal Diseases and Abnormalities; Cardiovascular Diseases	Disease or Syndrome	6	5	0.91		1	8	5	2001	2017
SCN5A	6331	Brugada Syndrome 1	C4551804	disease	Congenital, Hereditary, and Neonatal Diseases and Abnormalities; Cardiovascular Diseases	Disease or Syndrome	13	234	0.91		1	61	234	1995	2018
SCN5A	6331	CARDIOMYOPATHY, DILATED, 1E	C1832680	disease	Cardiovascular Diseases	Disease or Syndrome	1	11	0.9		1	8	11	1995	2017
SCN5A	6331	Ventricular Fibrillation, Paroxysmal Familial, 1	C2751898	disease	Pathological Conditions, Signs and Symptoms; Cardiovascular Diseases	Disease or Syndrome	42	8	0.8		0.833	12	4	1995	2018
SCN10A	6336	Brugada Syndrome (disorder)	C1142166	disease	Congenital, Hereditary, and Neonatal Diseases and Abnormalities; Cardiovascular Diseases	Disease or Syndrome	66	201	0.8	disputed	0.929	14	16	1998	2019
SCN5A	6331	SICK SINUS SYNDROME 1, AUTOSOMAL RECESSIVE	C1837845	disease	Pathological Conditions, Signs and Symptoms; Cardiovascular Diseases	Disease or Syndrome	2	10	0.71		1	5	10	1995	2012
FGFR3	2261	Multiple Myeloma	C0026764	disease	Neoplasms; Immune System Diseases; Hemic and Lymphatic Diseases; Cardiovascular Diseases	Neoplastic Process	1740	865	0.7		0.971	70	3	1997	2019
RYR2	6262	Tachycardia, Ventricular	C0042514	disease	Pathological Conditions, Signs and Symptoms; Cardiovascular Diseases	Disease or Syndrome	104	31	0.7		1	28	1	2002	2019
SCN5A	6331	Cardiomyopathy, Dilated	C0007193	group	Cardiovascular Diseases	Disease or Syndrome	512	509	0.7	strong	1	31	9	1998	2018
SCN5A	6331	Long QT Syndrome	C0023976	disease	Pathological Conditions, Signs and Symptoms; Congenital, Hereditary, and Neonatal Diseases and Abnormalities; Cardiovascular Diseases	Disease or Syndrome	105	349	0.7	strong	0.987	158	32	1995	2020
SCN5A	6331	Paroxysmal familial ventricular fibrillation	C0340493	disease	Pathological Conditions, Signs and Symptoms; Cardiovascular Diseases	Disease or Syndrome	18	5	0.7	moderate	1	11	1	2000	2016
KCNN3	3782	Atrial Fibrillation	C0004238	disease	Pathological Conditions, Signs and Symptoms; Cardiovascular Diseases	Disease or Syndrome	939	584	0.5		0.952	21	7	2010	2019
SCN5A	6331	Atrial Fibrillation	C0004238	disease	Pathological Conditions, Signs and Symptoms; Cardiovascular Diseases	Disease or Syndrome	939	584	0.5		1	38	11	2005	2019
SCN5A	6331	Torsades de Pointes	C0040479	disease	Pathological Conditions, Signs and Symptoms; Cardiovascular Diseases	Disease or Syndrome	51	14	0.5		1	11	3	2002	2018
SCN10A	6336	Brugada Syndrome 1	C4551804	disease	Congenital, Hereditary, and Neonatal Diseases and Abnormalities; Cardiovascular Diseases	Disease or Syndrome	13	234	0.5	disputed	1	9	0	1998	2017
SCN5A	6331	Sick Sinus Syndrome	C0037052	disease	Pathological Conditions, Signs and Symptoms; Cardiovascular Diseases	Disease or Syndrome	51	7	0.48		1	8	4	2005	2018
SCN10A	6336	Atrial Fibrillation	C0004238	disease	Pathological Conditions, Signs and Symptoms; Cardiovascular Diseases	Disease or Syndrome	939	584	0.48		0.909	11	6	2010	2018
SCN5A	6331	CARDIOMYOPATHY, FAMILIAL, WITH CONDUCTION DISTURBANCE	C1838539	disease	Pathological Conditions, Signs and Symptoms; Congenital, Hereditary, and Neonatal Diseases and Abnormalities; Cardiovascular Diseases	Disease or Syndrome	5	0	0.47		1	8	0	2003	2018
RYR2	6262	Cardiomyopathies	C0878544	group	Cardiovascular Diseases	Disease or Syndrome	925	294	0.44		1	4	2	2001	2017
SCN5A	6331	Familial dilated cardiomyopathy	C0340427	disease	Cardiovascular Diseases	Disease or Syndrome	83	47	0.43		1	5	4	2004	2018
RYR2	6262	Stress-induced polymorphic ventricular tachycardia	C2677794	disease	Pathological Conditions, Signs and Symptoms; Cardiovascular Diseases	Disease or Syndrome	5	9	0.42		1	4	2	2002	2015
SCN5A	6331	Romano-Ward Syndrome	C0035828	disease	Pathological Conditions, Signs and Symptoms; Congenital, Hereditary, and Neonatal Diseases and Abnormalities; Cardiovascular Diseases	Disease or Syndrome	22	17	0.41		1	8	4	1999	2013
SCN5A	6331	Paroxysmal atrial fibrillation	C0235480	disease	Pathological Conditions, Signs and Symptoms; Cardiovascular Diseases	Disease or Syndrome	226	8	0.41		1	3	0	2010	2018
RYR2	6262	Long QT Syndrome	C0023976	disease	Pathological Conditions, Signs and Symptoms; Congenital, Hereditary, and Neonatal Diseases and Abnormalities; Cardiovascular Diseases	Disease or Syndrome	105	349	0.4		1	12	0	2005	2018
RYR2	6262	Arrhythmogenic Right Ventricular Dysplasia	C0349788	disease	Congenital, Hereditary, and Neonatal Diseases and Abnormalities; Cardiovascular Diseases	Disease or Syndrome; Congenital Abnormality	82	136	0.4		1	14	0	2001	2014
SCN5A	6331	Bundle-Branch Block	C0006384	disease	Pathological Conditions, Signs and Symptoms; Cardiovascular Diseases	Disease or Syndrome	12	0	0.4	strong		0	0
SCN5A	6331	Congestive heart failure	C0018802	disease	Cardiovascular Diseases	Disease or Syndrome	1760	165	0.4		1	15	2	2007	2018
SCN5A	6331	Tachycardia, Ventricular	C0042514	disease	Pathological Conditions, Signs and Symptoms; Cardiovascular Diseases	Disease or Syndrome	104	31	0.4		1	16	3	2007	2020
SCN5A	6331	Sinus Node Dysfunction (disorder)	C0428908	disease	Pathological Conditions, Signs and Symptoms; Cardiovascular Diseases	Disease or Syndrome	40	7	0.4		1	14	3	2005	2019
SCN5A	6331	Long QT syndrome type 3	C2931401	disease	Pathological Conditions, Signs and Symptoms; Congenital, Hereditary, and Neonatal Diseases and Abnormalities; Cardiovascular Diseases	Disease or Syndrome	2	3	0.4		1	18	2	2001	2018
SCN10A	6336	Ventricular Fibrillation	C0042510	disease	Pathological Conditions, Signs and Symptoms; Cardiovascular Diseases	Disease or Syndrome	96	19	0.4		1	1	1	2010	2010
SPATS2L	26010	Atrial Fibrillation	C0004238	disease	Pathological Conditions, Signs and Symptoms; Cardiovascular Diseases	Disease or Syndrome	939	584	0.4		1	2	2	2018	2018
ULK4	54986	Multiple Myeloma	C0026764	disease	Neoplasms; Immune System Diseases; Hemic and Lymphatic Diseases; Cardiovascular Diseases	Neoplastic Process	1740	865	0.4		1	6	506	2011	2017
SCN5A	6331	Cardiomyopathies	C0878544	group	Cardiovascular Diseases	Disease or Syndrome	925	294	0.38		1	8	2	2008	2018
SCN5A	6331	Arrhythmogenic Right Ventricular Dysplasia	C0349788	disease	Congenital, Hereditary, and Neonatal Diseases and Abnormalities; Cardiovascular Diseases	Disease or Syndrome; Congenital Abnormality	82	136	0.36	strong	0.857	7	0	2008	2019
RYR2	6262	Hypertrophic Cardiomyopathy	C0007194	disease	Cardiovascular Diseases	Disease or Syndrome	560	635	0.34	limited	1	6	1	1998	2019
EPAS1	2034	Pulmonary arterial hypertension	C2973725	disease	Respiratory Tract Diseases; Cardiovascular Diseases	Disease or Syndrome	413	70	0.32	strong	1	3	0	2008	2018
EPAS1	2034	Idiopathic pulmonary arterial hypertension	C3203102	disease	Respiratory Tract Diseases	Disease or Syndrome	776	24	0.32	strong	1	3	0	2008	2018
RYR2	6262	Familial ventricular tachycardia	C0340485	disease	Pathological Conditions, Signs and Symptoms; Cardiovascular Diseases	Disease or Syndrome	6	0	0.32		1	4	0	2001	2010
SCN10A	6336	Heart Block	C0018794	disease	Pathological Conditions, Signs and Symptoms; Cardiovascular Diseases	Disease or Syndrome	58	7	0.32		1	3	1	2010	2015
KCNN3	3782	Portal Hypertension	C0020541	disease	Digestive System Diseases	Disease or Syndrome	167	9	0.31	limited	1	2	0	2016	2019
TGFA	7039	Pulmonary Hypertension	C0020542	phenotype	Respiratory Tract Diseases	Pathologic Function	156	0	0.31		1	2	0	2003	2008
CHRM3	1131	Urethral obstruction sequence	C0265363	disease	Pathological Conditions, Signs and Symptoms; Congenital, Hereditary, and Neonatal Diseases and Abnormalities; Female Urogenital Diseases and Pregnancy Complications; Male Urogenital Diseases; Cardiovascular Diseases	Disease or Syndrome	1	0	0.3		1	1	0	2011	2011
KCNN3	3782	Varicosity	C0042345	disease	Cardiovascular Diseases	Disease or Syndrome	188	51	0.3	limited	1	1	0	2016	2016
KCNN3	3782	Paroxysmal atrial fibrillation	C0235480	disease	Pathological Conditions, Signs and Symptoms; Cardiovascular Diseases	Disease or Syndrome	226	8	0.3		1	2	0	2010	2018
KCNN3	3782	Persistent atrial fibrillation	C2585653	phenotype	Pathological Conditions, Signs and Symptoms; Cardiovascular Diseases	Pathologic Function	156	0	0.3		1	2	0	2010	2018
KCNN3	3782	familial atrial fibrillation	C3468561	phenotype	Pathological Conditions, Signs and Symptoms; Cardiovascular Diseases	Pathologic Function	157	1	0.3		1	2	0	2010	2018
RYR2	6262	Heart failure	C0018801	disease	Cardiovascular Diseases	Disease or Syndrome	1499	201	0.3		1	49	2	1997	2020
RYR2	6262	Congestive heart failure	C0018802	disease	Cardiovascular Diseases	Disease or Syndrome	1760	165	0.3		1	52	2	1997	2020
RYR2	6262	Tachycardia	C0039231	phenotype	Pathological Conditions, Signs and Symptoms; Cardiovascular Diseases	Finding	73	8	0.3		1	1	0	2005	2005
RYR2	6262	Tachyarrhythmia	C0080203	phenotype	Pathological Conditions, Signs and Symptoms; Cardiovascular Diseases	Finding	18	0	0.3		1	1	0	2005	2005
RYR2	6262	Myocardial Ischemia	C0151744	disease	Cardiovascular Diseases	Disease or Syndrome	756	103	0.3		1	1	0	2005	2005
RYR2	6262	Diabetic Cardiomyopathies	C0853897	disease	Endocrine System Diseases; Cardiovascular Diseases	Disease or Syndrome	220	1	0.3		1	1	0	2006	2006
SCN5A	6331	Heart failure	C0018801	disease	Cardiovascular Diseases	Disease or Syndrome	1499	201	0.3		1	17	2	2005	2018
SCN5A	6331	Atrial standstill	C0541782	phenotype	Pathological Conditions, Signs and Symptoms; Nervous System Diseases; Cardiovascular Diseases	Pathologic Function	2	0	0.3		1	1	0	2003	2003
SCN5A	6331	Brugada ECG Pattern	C1721096	phenotype	Congenital, Hereditary, and Neonatal Diseases and Abnormalities; Cardiovascular Diseases	Finding	4	0	0.3		1	16	0	2000	2018
SCN5A	6331	ATRIAL FIBRILLATION, FAMILIAL, 1 (disorder)	C1843687	disease	Pathological Conditions, Signs and Symptoms; Cardiovascular Diseases	Disease or Syndrome	22	1	0.3		1	3	0	2008	2014
SCN5A	6331	Heart Block, Nonprogressive	C1861983	disease	Pathological Conditions, Signs and Symptoms; Cardiovascular Diseases	Disease or Syndrome	1	1	0.3		1	3	1	2002	2011
SCN5A	6331	Cardiac Conduction Defect, Nonprogressive	C1861984	disease	Pathological Conditions, Signs and Symptoms; Cardiovascular Diseases	Disease or Syndrome	1	1	0.3		1	3	1	2002	2011
SCN5A	6331	Persistent atrial fibrillation	C2585653	phenotype	Pathological Conditions, Signs and Symptoms; Cardiovascular Diseases	Pathologic Function	156	0	0.3		1	2	0	2010	2018
SCN5A	6331	CARDIAC CONDUCTION DEFECT, NONSPECIFIC (disorder)	C2748542	disease	Congenital, Hereditary, and Neonatal Diseases and Abnormalities; Cardiovascular Diseases	Disease or Syndrome	13	4	0.3		1	3	1	2005	2011
SCN5A	6331	familial atrial fibrillation	C3468561	phenotype	Pathological Conditions, Signs and Symptoms; Cardiovascular Diseases	Pathologic Function	157	1	0.3		1	2	0	2010	2018
SCN5A	6331	ATRIAL STANDSTILL 1	C4551959	disease	Pathological Conditions, Signs and Symptoms; Congenital, Hereditary, and Neonatal Diseases and Abnormalities; Cardiovascular Diseases	Disease or Syndrome	2	3	0.3		1	2	1	2003	2013
SCN10A	6336	Auriculo-Ventricular Dissociation	C0004331	phenotype	Pathological Conditions, Signs and Symptoms; Cardiovascular Diseases	Pathologic Function	4	0	0.3		1	1	0	2010	2010
SCN10A	6336	Primary Erythermalgia	C0014805	disease	Cardiovascular Diseases	Disease or Syndrome	7	14	0.3			0	0
SCN10A	6336	Romano-Ward Syndrome	C0035828	disease	Pathological Conditions, Signs and Symptoms; Congenital, Hereditary, and Neonatal Diseases and Abnormalities; Cardiovascular Diseases	Disease or Syndrome	22	17	0.3		1	1	0	2018	2018
SCN10A	6336	Shortened QT interval	C0151879	phenotype	Pathological Conditions, Signs and Symptoms; Cardiovascular Diseases	Finding	13	0	0.3	limited	1	1	0	2005	2005
SCN10A	6336	Paroxysmal atrial fibrillation	C0235480	disease	Pathological Conditions, Signs and Symptoms; Cardiovascular Diseases	Disease or Syndrome	226	8	0.3		1	3	0	2010	2018
SCN10A	6336	Nodal rhythm disorder	C0264893	phenotype	Pathological Conditions, Signs and Symptoms; Cardiovascular Diseases	Disease or Syndrome	12	0	0.3	disputed	1	8	0	1998	2017
SCN10A	6336	Other specified cardiac arrhythmias	C0348626	phenotype	Pathological Conditions, Signs and Symptoms; Cardiovascular Diseases	Disease or Syndrome	12	0	0.3	disputed	1	8	0	1998	2017
SCN10A	6336	Sinus Node Dysfunction (disorder)	C0428908	disease	Pathological Conditions, Signs and Symptoms; Cardiovascular Diseases	Disease or Syndrome	40	7	0.3	disputed	1	8	0	1998	2017
SCN10A	6336	Ectopic rhythm	C1399226	phenotype	Pathological Conditions, Signs and Symptoms; Cardiovascular Diseases	Disease or Syndrome	13	0	0.3	disputed	1	8	0	1998	2017
SCN10A	6336	Brugada ECG Pattern	C1721096	phenotype	Congenital, Hereditary, and Neonatal Diseases and Abnormalities; Cardiovascular Diseases	Finding	4	0	0.3		1	1	0	2013	2013
SCN10A	6336	Persistent atrial fibrillation	C2585653	phenotype	Pathological Conditions, Signs and Symptoms; Cardiovascular Diseases	Pathologic Function	156	0	0.3		1	3	0	2010	2018
SCN10A	6336	CARDIAC CONDUCTION DEFECT, NONSPECIFIC (disorder)	C2748542	disease	Congenital, Hereditary, and Neonatal Diseases and Abnormalities; Cardiovascular Diseases	Disease or Syndrome	13	4	0.3	disputed	1	8	0	1998	2017
SCN10A	6336	familial atrial fibrillation	C3468561	phenotype	Pathological Conditions, Signs and Symptoms; Cardiovascular Diseases	Pathologic Function	157	1	0.3		1	3	0	2010	2018
TGFA	7039	Right Ventricular Hypertrophy	C0162770	disease	Pathological Conditions, Signs and Symptoms; Cardiovascular Diseases	Disease or Syndrome	160	6	0.3		1	1	0	2008	2008
HDAC4	9759	Familial primary pulmonary hypertension	C0340543	disease	Respiratory Tract Diseases	Disease or Syndrome	30	2	0.3		1	1	0	2012	2012
HDAC4	9759	Pulmonary Hypertension, Primary, Fenfluramine-Associated	C1969343	disease	Respiratory Tract Diseases	Disease or Syndrome	7	0	0.3		1	1	0	2012	2012
HDAC4	9759	Idiopathic pulmonary arterial hypertension	C3203102	disease	Respiratory Tract Diseases	Disease or Syndrome	776	24	0.3		1	1	0	2012	2012
HDAC4	9759	Pulmonary Hypertension, Primary, 1, With Hereditary Hemorrhagic Telangiectasia	C3714844	disease	Respiratory Tract Diseases	Disease or Syndrome	7	1	0.3		1	1	0	2012	2012
HDAC4	9759	Pulmonary Hypertension, Primary, 1	C4552070	disease	Respiratory Tract Diseases	Disease or Syndrome	9	323	0.3		1	1	0	2012	2012
SPATS2L	26010	Paroxysmal atrial fibrillation	C0235480	disease	Pathological Conditions, Signs and Symptoms; Cardiovascular Diseases	Disease or Syndrome	226	8	0.3		1	2	0	2018	2018
SPATS2L	26010	Persistent atrial fibrillation	C2585653	phenotype	Pathological Conditions, Signs and Symptoms; Cardiovascular Diseases	Pathologic Function	156	0	0.3		1	2	0	2018	2018
SPATS2L	26010	familial atrial fibrillation	C3468561	phenotype	Pathological Conditions, Signs and Symptoms; Cardiovascular Diseases	Pathologic Function	157	1	0.3		1	2	0	2018	2018
NPPC	4880	Aortic Valve Stenosis	C0003507	disease	Cardiovascular Diseases	Disease or Syndrome	234	19	0.22		1	2	0	2007	2019
TGFA	7039	Cerebrovascular accident	C0038454	group	Nervous System Diseases; Cardiovascular Diseases	Disease or Syndrome	1658	591	0.21		1	2	0	2009	2020
HDAC4	9759	Cerebrovascular accident	C0038454	group	Nervous System Diseases; Cardiovascular Diseases	Disease or Syndrome	1658	591	0.21		1	2	0	2014	2017
EPAS1	2034	Pulmonary Hypertension	C0020542	phenotype	Respiratory Tract Diseases	Pathologic Function	156	0	0.2		1	1	0	2005	2005
EPAS1	2034	Intermittent Claudication	C0021775	phenotype	Pathological Conditions, Signs and Symptoms; Cardiovascular Diseases	Disease or Syndrome	60	69	0.2		1	1	0	2011	2011
EPAS1	2034	Myocardial Infarction	C0027051	disease	Pathological Conditions, Signs and Symptoms; Cardiovascular Diseases	Disease or Syndrome	1800	680	0.2		1	2	0	2004	2008
HNMT	3176	Brain Infarction	C0751955	disease	Pathological Conditions, Signs and Symptoms; Nervous System Diseases; Cardiovascular Diseases	Disease or Syndrome	114	11	0.2		1	2	0	2005	2011
NPPC	4880	Heart Diseases	C0018799	group	Cardiovascular Diseases	Disease or Syndrome	537	45	0.2		1	1	0	2000	2000
NPPC	4880	Myocardial Reperfusion Injury	C0027055	phenotype	Pathological Conditions, Signs and Symptoms; Cardiovascular Diseases	Pathologic Function	226	0	0.2		1	1	0	2004	2004
NPPC	4880	Congenital stenosis of aortic valve	C0152417	disease	Congenital, Hereditary, and Neonatal Diseases and Abnormalities; Cardiovascular Diseases	Congenital Abnormality	5	0	0.2		1	1	0	2007	2007
NPPC	4880	Rheumatic aortic stenosis	C0155567	disease	Infections; Cardiovascular Diseases	Disease or Syndrome	7	5	0.2		1	1	0	2007	2007
RYR2	6262	Ventricular arrhythmia	C0085612	disease	Pathological Conditions, Signs and Symptoms; Cardiovascular Diseases	Disease or Syndrome	176	37	0.2		1	28	7	2002	2019
RYR2	6262	Other cardiomyopathies	C0348617	disease	Cardiovascular Diseases	Disease or Syndrome	4	0	0.2		1	1	0	2006	2006
SCN5A	6331	Cardiac Arrhythmia	C0003811	phenotype	Pathological Conditions, Signs and Symptoms; Cardiovascular Diseases	Disease or Syndrome	559	111	0.2		0.966	117	17	1995	2020
SCN5A	6331	Brain Ischemia	C0007786	disease	Nervous System Diseases; Cardiovascular Diseases	Disease or Syndrome	358	5	0.2		1	1	0	2009	2009
SCN5A	6331	Ventricular Fibrillation	C0042510	disease	Pathological Conditions, Signs and Symptoms; Cardiovascular Diseases	Disease or Syndrome	96	19	0.2		1	22	3	2001	2020
SCN5A	6331	Other specified conduction disorders	C0155708	phenotype	Cardiovascular Diseases	Pathologic Function	2	0	0.2		1	3	0	2001	2012
SCN5A	6331	Nodal rhythm disorder	C0264893	phenotype	Pathological Conditions, Signs and Symptoms; Cardiovascular Diseases	Disease or Syndrome	12	0	0.2		1	3	0	2005	2011
SCN5A	6331	Other specified cardiac arrhythmias	C0348626	phenotype	Pathological Conditions, Signs and Symptoms; Cardiovascular Diseases	Disease or Syndrome	12	0	0.2		1	3	0	2005	2011
SCN5A	6331	Congenital long QT syndrome	C1141890	disease	Pathological Conditions, Signs and Symptoms; Congenital, Hereditary, and Neonatal Diseases and Abnormalities; Cardiovascular Diseases	Disease or Syndrome	30	54	0.2		1	48	11	1996	2018
SCN5A	6331	Ectopic rhythm	C1399226	phenotype	Pathological Conditions, Signs and Symptoms; Cardiovascular Diseases	Disease or Syndrome	13	0	0.2		1	3	0	2005	2011
HDAC4	9759	Infarction, Middle Cerebral Artery	C0740392	disease	Pathological Conditions, Signs and Symptoms; Nervous System Diseases; Cardiovascular Diseases	Disease or Syndrome	145	0	0.2		1	1	0	2013	2013
CEP63	80254	Noonan Syndrome	C0028326	disease	Congenital, Hereditary, and Neonatal Diseases and Abnormalities; Skin and Connective Tissue Diseases; Musculoskeletal Diseases; Cardiovascular Diseases	Disease or Syndrome	85	187	0.2			0	0
CEP63	80254	Aarskog syndrome	C0175701	disease	Congenital, Hereditary, and Neonatal Diseases and Abnormalities; Musculoskeletal Diseases; Endocrine System Diseases; Cardiovascular Diseases	Disease or Syndrome	42	24	0.2			0	0
SCN5A	6331	Atrioventricular Block	C0004245	disease	Pathological Conditions, Signs and Symptoms; Cardiovascular Diseases	Disease or Syndrome	63	17	0.17		1	7	2	2001	2014
SCN5A	6331	Premature ventricular contractions	C0151636	phenotype	Pathological Conditions, Signs and Symptoms; Cardiovascular Diseases	Disease or Syndrome	56	13	0.17		1	7	2	2009	2019
SCN5A	6331	Cardiac Arrest	C0018790	disease	Cardiovascular Diseases	Disease or Syndrome	411	50	0.13		1	3	1	2001	2013
SCN5A	6331	Sudden Cardiac Death	C0085298	phenotype	Pathological Conditions, Signs and Symptoms; Cardiovascular Diseases	Pathologic Function	133	40	0.13		1	3	0	2005	2008
SCN5A	6331	Right bundle branch block	C0085615	disease	Pathological Conditions, Signs and Symptoms; Cardiovascular Diseases	Disease or Syndrome	39	0	0.13		1	3	0	2000	2002
LPP	4026	Multiple Myeloma	C0026764	disease	Neoplasms; Immune System Diseases; Hemic and Lymphatic Diseases; Cardiovascular Diseases	Neoplastic Process	1740	865	0.12		0.667	3	1	2017	2018
RYR2	6262	Paroxysmal familial ventricular fibrillation	C0340493	disease	Pathological Conditions, Signs and Symptoms; Cardiovascular Diseases	Disease or Syndrome	18	5	0.12		1	2	2	2002	2014
SCN5A	6331	Left Bundle-Branch Block	C0023211	disease	Pathological Conditions, Signs and Symptoms; Cardiovascular Diseases	Disease or Syndrome	25	1	0.12		1	2	0	2009	2018
SCN5A	6331	Atrial Premature Complexes	C0033036	disease	Pathological Conditions, Signs and Symptoms; Cardiovascular Diseases	Disease or Syndrome	183	21	0.12		1	2	0	2011	2019
SCN5A	6331	Left ventricular noncompaction	C1960469	disease	Cardiovascular Diseases	Disease or Syndrome	35	26	0.12		1	2	2	2008	2018
SCN5A	6331	Left ventricular noncompaction cardiomyopathy	C4021133	disease	Pathological Conditions, Signs and Symptoms	Disease or Syndrome	39	28	0.12		1	2	1	2008	2017
FHIT	2272	Intracranial Aneurysm	C0007766	disease	Nervous System Diseases; Cardiovascular Diseases	Disease or Syndrome	311	150	0.11		1	1	1	2018	2018
RYR2	6262	Ventricular Fibrillation	C0042510	disease	Pathological Conditions, Signs and Symptoms; Cardiovascular Diseases	Disease or Syndrome	96	19	0.11		1	1	1	2018	2018
SCN5A	6331	Tachycardia	C0039231	phenotype	Pathological Conditions, Signs and Symptoms; Cardiovascular Diseases	Finding	73	8	0.11		1	1	0	2006	2006
SCN10A	6336	Sick Sinus Syndrome	C0037052	disease	Pathological Conditions, Signs and Symptoms; Cardiovascular Diseases	Disease or Syndrome	51	7	0.11		1	1	0	2018	2018
NFU1	27247	Hypertensive disease	C0020538	group	Cardiovascular Diseases	Disease or Syndrome	2322	1085	0.11		1	1	0	2020	2020
NFU1	27247	Idiopathic pulmonary arterial hypertension	C3203102	disease	Respiratory Tract Diseases	Disease or Syndrome	776	24	0.11		1	1	1	2020	2020
RBM47	54502	Hypertensive disease	C0020538	group	Cardiovascular Diseases	Disease or Syndrome	2322	1085	0.11		1	1	1	2016	2016
ULK4	54986	Hypertensive disease	C0020538	group	Cardiovascular Diseases	Disease or Syndrome	2322	1085	0.11		1	2	2	2009	2017
AGXT	189	Atherosclerosis	C0004153	disease	Cardiovascular Diseases	Disease or Syndrome	2044	281	0.1			0	0
AGXT	189	Atrioventricular Block	C0004245	disease	Pathological Conditions, Signs and Symptoms; Cardiovascular Diseases	Disease or Syndrome	63	17	0.1			0	0
AGXT	189	Intermittent Claudication	C0021775	phenotype	Pathological Conditions, Signs and Symptoms; Cardiovascular Diseases	Disease or Syndrome	60	69	0.1			0	0
AGXT	189	Raynaud Phenomenon	C0034735	disease	Cardiovascular Diseases	Disease or Syndrome	63	1	0.1			0	0
AGXT	189	Cerebrovascular accident	C0038454	group	Nervous System Diseases; Cardiovascular Diseases	Disease or Syndrome	1658	591	0.1			0	0
AGXT	189	Acrocyanosis	C0221347	phenotype	Pathological Conditions, Signs and Symptoms; Skin and Connective Tissue Diseases; Respiratory Tract Diseases; Cardiovascular Diseases	Disease or Syndrome	25	5	0.1			0	0
AGXT	189	Cutis marmorata	C0263401	disease	Congenital, Hereditary, and Neonatal Diseases and Abnormalities; Neoplasms; Skin and Connective Tissue Diseases; Cardiovascular Diseases; Wounds and Injuries	Disease or Syndrome	80	9	0.1			0	0
AGXT	189	Occlusion of artery (disorder)	C0264995	phenotype		Pathologic Function	3	0	0.1			0	0
ALK	238	Maculopathy with diabetes mellitus	C0339471	disease	Eye Diseases; Endocrine System Diseases; Cardiovascular Diseases	Disease or Syndrome	10	10	0.1		1	1	1	2019	2019
KIF1A	547	Peripheral edema	C0085649	phenotype	Pathological Conditions, Signs and Symptoms; Nutritional and Metabolic Diseases; Cardiovascular Diseases	Pathologic Function	3	0	0.1			0	0
KIF1A	547	Edema of eyelid	C0162285	phenotype	Female Urogenital Diseases and Pregnancy Complications; Eye Diseases; Skin and Connective Tissue Diseases; Male Urogenital Diseases; Immune System Diseases; Cardiovascular Diseases	Pathologic Function	22	1	0.1			0	0
CACNB4	785	Cardiomyopathy, Familial Idiopathic	C1449563	disease	Cardiovascular Diseases	Disease or Syndrome	773	243	0.1		1	1	1	2018	2018
CHRM3	1131	Patent ductus arteriosus	C0013274	disease	Congenital, Hereditary, and Neonatal Diseases and Abnormalities; Cardiovascular Diseases	Congenital Abnormality	510	56	0.1			0	0
CHRM3	1131	Congenital Heart Defects	C0018798	group	Congenital, Hereditary, and Neonatal Diseases and Abnormalities; Cardiovascular Diseases	Congenital Abnormality	406	58	0.1			0	0
CHRM3	1131	Atrial Septal Defects	C0018817	group	Congenital, Hereditary, and Neonatal Diseases and Abnormalities; Cardiovascular Diseases	Congenital Abnormality	384	96	0.1			0	0
CHRM3	1131	Ventricular Septal Defects	C0018818	group	Congenital, Hereditary, and Neonatal Diseases and Abnormalities; Cardiovascular Diseases	Congenital Abnormality	426	87	0.1			0	0
CHRM3	1131	Myocardial Infarction	C0027051	disease	Pathological Conditions, Signs and Symptoms; Cardiovascular Diseases	Disease or Syndrome	1800	680	0.1		1	12	0	2007	2019
CHRM3	1131	Tetralogy of Fallot	C0039685	disease	Congenital, Hereditary, and Neonatal Diseases and Abnormalities; Cardiovascular Diseases	Congenital Abnormality	274	83	0.1			0	0
CHRM3	1131	Venous Thromboembolism	C1861172	phenotype	Cardiovascular Diseases	Disease or Syndrome	378	408	0.1		1	1	1	2013	2013
CTNNA2	1496	Fasting blood glucose measurement	C0428568	phenotype		Laboratory Procedure	96	212	0.1		1	1	1	2009	2009
DAB1	1600	Mucocutaneous Lymph Node Syndrome	C0026691	disease	Skin and Connective Tissue Diseases; Hemic and Lymphatic Diseases; Cardiovascular Diseases	Disease or Syndrome	370	195	0.1		1	1	1	2011	2011
DAB1	1600	Ischemic stroke	C0948008	disease	Nervous System Diseases; Cardiovascular Diseases	Disease or Syndrome	1159	704	0.1		1	1	1	2016	2016
DAB1	1600	Coronary Artery Disease	C1956346	disease	Cardiovascular Diseases	Disease or Syndrome	1708	1577	0.1		1	1	1	2018	2018
EPAS1	2034	Red Blood Cell Count measurement	C0014772	phenotype		Laboratory Procedure	717	1599	0.1		1	1	1	2019	2019
FGFR3	2261	Patent ductus arteriosus	C0013274	disease	Congenital, Hereditary, and Neonatal Diseases and Abnormalities; Cardiovascular Diseases	Congenital Abnormality	510	56	0.1			0	0
FGFR3	2261	Atrial Septal Defects	C0018817	group	Congenital, Hereditary, and Neonatal Diseases and Abnormalities; Cardiovascular Diseases	Congenital Abnormality	384	96	0.1			0	0
FGFR3	2261	Sudden Cardiac Death	C0085298	phenotype	Pathological Conditions, Signs and Symptoms; Cardiovascular Diseases	Pathologic Function	133	40	0.1			0	0
FGFR3	2261	Intracranial Hypertension	C0151740	disease	Nervous System Diseases	Finding	72	1	0.1			0	0
FGFR3	2261	Abnormality of cardiovascular system morphology	C4049796	disease	Congenital, Hereditary, and Neonatal Diseases and Abnormalities; Cardiovascular Diseases	Congenital Abnormality	198	13	0.1			0	0
FHIT	2272	Blood Pressure	C0005823	phenotype		Organism Function	109	220	0.1		1	1	1	2014	2014
FHIT	2272	Coronary heart disease	C0010068	disease	Cardiovascular Diseases	Disease or Syndrome	1576	1178	0.1		1	1	1	2017	2017
FHIT	2272	Acute Coronary Syndrome	C0948089	disease	Cardiovascular Diseases	Disease or Syndrome	440	139	0.1		1	1	1	2017	2017
FHIT	2272	Blood Protein Measurement	C2985280	phenotype		Laboratory Procedure	1156	2575	0.1		1	1	1	2018	2018
GLI2	2736	Hypotension	C0020649	phenotype	Cardiovascular Diseases	Finding	125	2	0.1			0	0
GLI2	2736	Tetralogy of Fallot	C0039685	disease	Congenital, Hereditary, and Neonatal Diseases and Abnormalities; Cardiovascular Diseases	Congenital Abnormality	274	83	0.1			0	0
KCNN3	3782	Proliferative diabetic retinopathy	C0154830	disease	Pathological Conditions, Signs and Symptoms; Eye Diseases; Endocrine System Diseases; Cardiovascular Diseases	Disease or Syndrome	180	45	0.1		1	1	1	2019	2019
LETM1	3954	Atrial Septal Defects	C0018817	group	Congenital, Hereditary, and Neonatal Diseases and Abnormalities; Cardiovascular Diseases	Congenital Abnormality	384	96	0.1			0	0
LETM1	3954	Ventricular Septal Defects	C0018818	group	Congenital, Hereditary, and Neonatal Diseases and Abnormalities; Cardiovascular Diseases	Congenital Abnormality	426	87	0.1			0	0
LETM1	3954	Abnormal heart valve morphology	C0241654	phenotype	Congenital, Hereditary, and Neonatal Diseases and Abnormalities; Cardiovascular Diseases	Finding	42	1	0.1			0	0
LPP	4026	Red Blood Cell Count measurement	C0014772	phenotype		Laboratory Procedure	717	1599	0.1		1	1	1	2019	2019
LPP	4026	Blood basophil count (lab test)	C0200641	phenotype		Laboratory Procedure	272	452	0.1		1	1	1	2016	2016
LPP	4026	Blood Protein Measurement	C2985280	phenotype		Laboratory Procedure	1156	2575	0.1		1	1	1	2018	2018
MSH2	4436	Intracranial Hypertension	C0151740	disease	Nervous System Diseases	Finding	72	1	0.1			0	0
NDUFA10	4705	Hypertrophic Cardiomyopathy	C0007194	disease	Cardiovascular Diseases	Disease or Syndrome	560	635	0.1			0	0
NDUFA10	4705	Ventricular Septal Defects	C0018818	group	Congenital, Hereditary, and Neonatal Diseases and Abnormalities; Cardiovascular Diseases	Congenital Abnormality	426	87	0.1			0	0
RYR2	6262	Cardiac Arrhythmia	C0003811	phenotype	Pathological Conditions, Signs and Symptoms; Cardiovascular Diseases	Disease or Syndrome	559	111	0.1		0.971	69	6	2002	2020
RYR2	6262	Atrial Fibrillation	C0004238	disease	Pathological Conditions, Signs and Symptoms; Cardiovascular Diseases	Disease or Syndrome	939	584	0.1		1	17	2	2005	2019
RYR2	6262	Heart Diseases	C0018799	group	Cardiovascular Diseases	Disease or Syndrome	537	45	0.1		1	11	0	2003	2019
RYR2	6262	Sudden Cardiac Death	C0085298	phenotype	Pathological Conditions, Signs and Symptoms; Cardiovascular Diseases	Pathologic Function	133	40	0.1			0	0
RYR2	6262	Electrocardiogram change	C0855329	phenotype		Finding	18	27	0.1			0	2
RYR2	6262	Right ventricular cardiomyopathy	C2063326	disease	Cardiovascular Diseases	Disease or Syndrome	15	4	0.1			0	0
RYR2	6262	Left ventricular noncompaction cardiomyopathy	C4021133	disease	Pathological Conditions, Signs and Symptoms	Disease or Syndrome	39	28	0.1			0	1
RYR2	6262	Dilatation of the ventricular cavity	C4476545	phenotype	Cardiovascular Diseases	Anatomical Abnormality	6	2	0.1			0	0
SCN5A	6331	Angina Pectoris	C0002962	phenotype	Pathological Conditions, Signs and Symptoms; Cardiovascular Diseases	Sign or Symptom	139	65	0.1			0	1
SCN5A	6331	Atrial Flutter	C0004239	phenotype	Pathological Conditions, Signs and Symptoms; Cardiovascular Diseases	Pathologic Function	13	2	0.1			0	0
SCN5A	6331	Heart Function Tests	C0018803	phenotype		Diagnostic Procedure	17	27	0.1		1	1	2	2010	2010
SCN5A	6331	Palpitations	C0030252	phenotype	Pathological Conditions, Signs and Symptoms; Nervous System Diseases; Cardiovascular Diseases	Finding	70	7	0.1			0	0
SCN5A	6331	Paroxysmal ventricular tachycardia	C0030591	disease	Pathological Conditions, Signs and Symptoms; Nervous System Diseases; Cardiovascular Diseases	Disease or Syndrome	24	2	0.1			0	0
SCN5A	6331	Cerebrovascular accident	C0038454	group	Nervous System Diseases; Cardiovascular Diseases	Disease or Syndrome	1658	591	0.1			0	0
SCN5A	6331	Supraventricular tachycardia	C0039240	disease	Pathological Conditions, Signs and Symptoms; Cardiovascular Diseases	Disease or Syndrome	50	7	0.1			0	0
SCN5A	6331	Wolff-Parkinson-White Syndrome	C0043202	disease	Congenital, Hereditary, and Neonatal Diseases and Abnormalities; Cardiovascular Diseases	Disease or Syndrome	48	22	0.1			0	1
SCN5A	6331	Sinus bradycardia	C0085610	phenotype	Pathological Conditions, Signs and Symptoms; Nervous System Diseases; Cardiovascular Diseases	Pathologic Function	22	2	0.1			0	0
SCN5A	6331	Ventricular arrhythmia	C0085612	disease	Pathological Conditions, Signs and Symptoms; Cardiovascular Diseases	Disease or Syndrome	176	37	0.1		0.96	25	8	2000	2020
SCN5A	6331	First degree atrioventricular block	C0085614	disease	Pathological Conditions, Signs and Symptoms; Cardiovascular Diseases	Disease or Syndrome	26	0	0.1			0	0
SCN5A	6331	Prolonged QT interval	C0151878	phenotype	Pathological Conditions, Signs and Symptoms; Cardiovascular Diseases	Finding	38	12	0.1			0	0
SCN5A	6331	Trifascicular block	C0155707	disease	Pathological Conditions, Signs and Symptoms; Cardiovascular Diseases	Disease or Syndrome	23	0	0.1			0	0
SCN5A	6331	Conduction disorder of the heart	C0264886	group	Cardiovascular Diseases	Disease or Syndrome	41	11	0.1		1	18	4	2001	2019
SCN5A	6331	Left anterior fascicular block	C0264912	disease	Pathological Conditions, Signs and Symptoms; Cardiovascular Diseases	Disease or Syndrome	4	0	0.1			0	0
SCN5A	6331	Left posterior fascicular block	C0264913	disease	Pathological Conditions, Signs and Symptoms; Cardiovascular Diseases	Disease or Syndrome	3	0	0.1			0	0
SCN5A	6331	Electrocardiogram: P-R interval	C0429087	phenotype		Finding	57	138	0.1		1	7	7	2010	2019
SCN5A	6331	ST segment elevation (finding)	C0520886	phenotype	Cardiovascular Diseases	Finding	23	0	0.1			0	0
SCN5A	6331	Electrocardiogram change	C0855329	phenotype		Finding	18	27	0.1			0	1
SCN5A	6331	Cardiomyopathy, Familial Idiopathic	C1449563	disease	Cardiovascular Diseases	Disease or Syndrome	773	243	0.1		1	13	6	2005	2019
SCN5A	6331	Electrocardiography	C1623258	phenotype		Diagnostic Procedure	8	16	0.1		1	1	1	2018	2018
SCN5A	6331	continuous electrocardiogram sinus bradycardia (finding)	C2108107	phenotype		Finding	20	0	0.1			0	0
SCN5A	6331	electrocardiogram - left anterior hemiblock	C2215995	phenotype		Finding	4	0	0.1			0	0
SCN5A	6331	electrocardiogram left posterior hemiblock (finding)	C2216002	phenotype		Finding	1	0	0.1			0	0
SCN5A	6331	AV Block First Degree by ECG Finding	C3715208	phenotype	Pathological Conditions, Signs and Symptoms; Cardiovascular Diseases	Finding	28	0	0.1			0	0
SCN5A	6331	Reduced systolic function	C4025008	phenotype	Cardiovascular Diseases	Finding	8	0	0.1			0	0
SCN5A	6331	Complete heart block with broad QRS complexes	C4476543	disease		Disease or Syndrome	1	0	0.1			0	0
SCN10A	6336	Cardiac Arrest	C0018790	disease	Cardiovascular Diseases	Disease or Syndrome	411	50	0.1			0	0
SCN10A	6336	Heart Function Tests	C0018803	phenotype		Diagnostic Procedure	17	27	0.1		1	2	2	2010	2010
SCN10A	6336	Paroxysmal ventricular tachycardia	C0030591	disease	Pathological Conditions, Signs and Symptoms; Nervous System Diseases; Cardiovascular Diseases	Disease or Syndrome	24	2	0.1			0	0
SCN10A	6336	Supraventricular tachycardia	C0039240	disease	Pathological Conditions, Signs and Symptoms; Cardiovascular Diseases	Disease or Syndrome	50	7	0.1			0	0
SCN10A	6336	Torsades de Pointes	C0040479	disease	Pathological Conditions, Signs and Symptoms; Cardiovascular Diseases	Disease or Syndrome	51	14	0.1			0	0
SCN10A	6336	Vasculitis	C0042384	disease	Cardiovascular Diseases	Disease or Syndrome	294	24	0.1			0	0
SCN10A	6336	Sudden Cardiac Death	C0085298	phenotype	Pathological Conditions, Signs and Symptoms; Cardiovascular Diseases	Pathologic Function	133	40	0.1			0	0
SCN10A	6336	Sinus bradycardia	C0085610	phenotype	Pathological Conditions, Signs and Symptoms; Nervous System Diseases; Cardiovascular Diseases	Pathologic Function	22	2	0.1			0	0
SCN10A	6336	First degree atrioventricular block	C0085614	disease	Pathological Conditions, Signs and Symptoms; Cardiovascular Diseases	Disease or Syndrome	26	0	0.1			0	0
SCN10A	6336	Right bundle branch block	C0085615	disease	Pathological Conditions, Signs and Symptoms; Cardiovascular Diseases	Disease or Syndrome	39	0	0.1			0	0
SCN10A	6336	Trifascicular block	C0155707	disease	Pathological Conditions, Signs and Symptoms; Cardiovascular Diseases	Disease or Syndrome	23	0	0.1			0	0
SCN10A	6336	Electrocardiogram: P-R interval	C0429087	phenotype		Finding	57	138	0.1		1	11	11	2010	2019
SCN10A	6336	ST segment elevation (finding)	C0520886	phenotype	Cardiovascular Diseases	Finding	23	0	0.1			0	0
SCN10A	6336	Electrocardiography	C1623258	phenotype		Diagnostic Procedure	8	16	0.1		1	1	1	2010	2010
SCN10A	6336	continuous electrocardiogram sinus bradycardia (finding)	C2108107	phenotype		Finding	20	0	0.1			0	0
SCN10A	6336	AV Block First Degree by ECG Finding	C3715208	phenotype	Pathological Conditions, Signs and Symptoms; Cardiovascular Diseases	Finding	28	0	0.1			0	0
NSD2	7468	Atrial Septal Defects	C0018817	group	Congenital, Hereditary, and Neonatal Diseases and Abnormalities; Cardiovascular Diseases	Congenital Abnormality	384	96	0.1			0	0
NSD2	7468	Ventricular Septal Defects	C0018818	group	Congenital, Hereditary, and Neonatal Diseases and Abnormalities; Cardiovascular Diseases	Congenital Abnormality	426	87	0.1			0	0
NSD2	7468	Multiple Myeloma	C0026764	disease	Neoplasms; Immune System Diseases; Hemic and Lymphatic Diseases; Cardiovascular Diseases	Neoplastic Process	1740	865	0.1		0.977	44	0	1998	2019
NSD2	7468	Abnormal heart valve morphology	C0241654	phenotype	Congenital, Hereditary, and Neonatal Diseases and Abnormalities; Cardiovascular Diseases	Finding	42	1	0.1			0	0
KALRN	8997	RDW - Red blood cell distribution width result	C1304746	phenotype		Laboratory or Test Result	593	988	0.1		1	1	1	2019	2019
HDAC4	9759	Diastolic blood pressure	C0428883	phenotype		Clinical Attribute	507	1037	0.1		1	1	1	2018	2018
HDAC4	9759	Mean blood pressure	C0428886	phenotype		Finding	146	344	0.1		1	2	1	2018	2018
AKT3	10000	Ventricular Septal Defects	C0018818	group	Congenital, Hereditary, and Neonatal Diseases and Abnormalities; Cardiovascular Diseases	Congenital Abnormality	426	87	0.1			0	0
AKT3	10000	White Blood Cell Count procedure	C0023508	phenotype		Laboratory Procedure	681	1322	0.1		1	1	1	2019	2019
AKT3	10000	Mitral Valve Insufficiency	C0026266	phenotype	Cardiovascular Diseases	Pathologic Function	94	11	0.1			0	0
AKT3	10000	Cutis marmorata	C0263401	disease	Congenital, Hereditary, and Neonatal Diseases and Abnormalities; Neoplasms; Skin and Connective Tissue Diseases; Cardiovascular Diseases; Wounds and Injuries	Disease or Syndrome	80	9	0.1			0	0
AKT3	10000	Megalencephaly cutis marmorata telangiectatica congenita	C1865285	disease	Congenital, Hereditary, and Neonatal Diseases and Abnormalities; Skin and Connective Tissue Diseases; Musculoskeletal Diseases; Nervous System Diseases; Cardiovascular Diseases	Disease or Syndrome	18	18	0.1		1	5	1	2012	2017
AAK1	22848	Red Blood Cell Count measurement	C0014772	phenotype		Laboratory Procedure	717	1599	0.1		1	1	1	2019	2019
NLGN1	22871	White Blood Cell Count procedure	C0023508	phenotype		Laboratory Procedure	681	1322	0.1		1	1	1	2019	2019
LIMCH1	22998	White Blood Cell Count procedure	C0023508	phenotype		Laboratory Procedure	681	1322	0.1		1	1	1	2019	2019
TRIM58	25893	Red Blood Cell Count measurement	C0014772	phenotype		Laboratory Procedure	717	1599	0.1		1	3	1	2012	2019
TRIM58	25893	White Blood Cell Count procedure	C0023508	phenotype		Laboratory Procedure	681	1322	0.1		1	2	1	2016	2019
TRIM58	25893	RDW - Red blood cell distribution width result	C1304746	phenotype		Laboratory or Test Result	593	988	0.1		1	3	4	2016	2019
SPATS2L	26010	Red Blood Cell Count measurement	C0014772	phenotype		Laboratory Procedure	717	1599	0.1		1	1	1	2019	2019
ACOT11	26027	Blood Protein Measurement	C2985280	phenotype		Laboratory Procedure	1156	2575	0.1		1	2	3	2018	2018
NFU1	27247	Pulmonary arterial hypertension	C2973725	disease	Respiratory Tract Diseases; Cardiovascular Diseases	Disease or Syndrome	413	70	0.1			0	0
RBM47	54502	Diastolic blood pressure	C0428883	phenotype		Clinical Attribute	507	1037	0.1		1	1	1	2016	2016
ULK4	54986	Blood Pressure	C0005823	phenotype		Organism Function	109	220	0.1		1	2	2	2011	2013
ULK4	54986	Coronary heart disease	C0010068	disease	Cardiovascular Diseases	Disease or Syndrome	1576	1178	0.1		1	1	1	2011	2011
ULK4	54986	Diastolic blood pressure	C0428883	phenotype		Clinical Attribute	507	1037	0.1		1	11	13	2009	2019
ULK4	54986	Diastolic blood pressure measurement	C1305849	phenotype		Diagnostic Procedure	35	81	0.1		1	2	3	2009	2018
ULK4	54986	Systolic blood pressure measurement	C1306620	phenotype		Diagnostic Procedure	54	95	0.1		1	1	1	2011	2011
ACKR3	57007	Heart failure	C0018801	disease	Cardiovascular Diseases	Disease or Syndrome	1499	201	0.1		1	13	0	2002	2019
ACKR3	57007	Congestive heart failure	C0018802	disease	Cardiovascular Diseases	Disease or Syndrome	1760	165	0.1		1	14	0	2002	2020
DPP10	57628	Proliferative diabetic retinopathy	C0154830	disease	Pathological Conditions, Signs and Symptoms; Eye Diseases; Endocrine System Diseases; Cardiovascular Diseases	Disease or Syndrome	180	45	0.1		1	1	1	2019	2019
EPB41L5	57669	Red Blood Cell Count measurement	C0014772	phenotype		Laboratory Procedure	717	1599	0.1		1	1	1	2019	2019
HS1BP3	64342	Cardiovascular Diseases	C0007222	group	Cardiovascular Diseases	Disease or Syndrome	1756	711	0.1		1	1	1	2019	2019
FNDC3B	64778	heart rate	C0018810	phenotype		Clinical Attribute	36	103	0.1		1	1	1	2013	2013
FNDC3B	64778	RDW - Red blood cell distribution width result	C1304746	phenotype		Laboratory or Test Result	593	988	0.1		1	3	3	2016	2019
FNDC3B	64778	Coronary Artery Disease	C1956346	disease	Cardiovascular Diseases	Disease or Syndrome	1708	1577	0.1		1	1	1	2018	2018
DNER	92737	Multiple Myeloma	C0026764	disease	Neoplasms; Immune System Diseases; Hemic and Lymphatic Diseases; Cardiovascular Diseases	Neoplastic Process	1740	865	0.1		1	10	0	2011	2019
DNER	92737	Blood Protein Measurement	C2985280	phenotype		Laboratory Procedure	1156	2575	0.1		1	1	1	2018	2018
DIS3L2	129563	Hypertensive disease	C0020538	group	Cardiovascular Diseases	Disease or Syndrome	2322	1085	0.1			0	0
DIS3L2	129563	Interrupted aortic arch	C0152419	disease	Congenital, Hereditary, and Neonatal Diseases and Abnormalities; Cardiovascular Diseases	Congenital Abnormality	13	1	0.1			0	0
DIS3L2	129563	Cardiovascular Abnormalities	C0243050	group	Congenital, Hereditary, and Neonatal Diseases and Abnormalities; Cardiovascular Diseases	Congenital Abnormality	99	12	0.1			0	0
NAALADL2	254827	Mucocutaneous Lymph Node Syndrome	C0026691	disease	Skin and Connective Tissue Diseases; Hemic and Lymphatic Diseases; Cardiovascular Diseases	Disease or Syndrome	370	195	0.1		1	1	1	2009	2009
NAALADL2	254827	Proliferative diabetic retinopathy	C0154830	disease	Pathological Conditions, Signs and Symptoms; Eye Diseases; Endocrine System Diseases; Cardiovascular Diseases	Disease or Syndrome	180	45	0.1		1	1	1	2019	2019
NAALADL2	254827	Ischemic stroke	C0948008	disease	Nervous System Diseases; Cardiovascular Diseases	Disease or Syndrome	1159	704	0.1		1	1	1	2019	2019
NAALADL2	254827	Venous Thromboembolism	C1861172	phenotype	Cardiovascular Diseases	Disease or Syndrome	378	408	0.1		1	1	1	2013	2013
LINC00299	339789	White Blood Cell Count procedure	C0023508	phenotype		Laboratory Procedure	681	1322	0.1		1	1	1	2019	2019
LINC00299	339789	Blood basophil count (lab test)	C0200641	phenotype		Laboratory Procedure	272	452	0.1		1	1	2	2016	2016
LINC00299	339789	Venous Thromboembolism	C1861172	phenotype	Cardiovascular Diseases	Disease or Syndrome	378	408	0.1		1	1	1	2019	2019
PKN2-AS1	101927891	Peripheral Arterial Diseases	C1704436	group	Cardiovascular Diseases	Disease or Syndrome	319	128	0.1		1	1	1	2016	2016
EPAS1	2034	Von Hippel-Lindau Syndrome	C0019562	disease	Congenital, Hereditary, and Neonatal Diseases and Abnormalities; Nervous System Diseases; Cardiovascular Diseases	Disease or Syndrome	174	187	0.08		1	8	1	2011	2019
EPAS1	2034	Hypertensive disease	C0020538	group	Cardiovascular Diseases	Disease or Syndrome	2322	1085	0.07		1	7	1	2010	2019
SCN5A	6331	Heart Diseases	C0018799	group	Cardiovascular Diseases	Disease or Syndrome	537	45	0.07		1	7	3	2004	2020
ACKR3	57007	Arteriosclerosis	C0003850	disease	Cardiovascular Diseases	Disease or Syndrome	2006	267	0.07		1	7	0	2010	2019
ACKR3	57007	Atherosclerosis	C0004153	disease	Cardiovascular Diseases	Disease or Syndrome	2044	281	0.07		1	7	0	2010	2019
ACKR3	57007	Hypertensive disease	C0020538	group	Cardiovascular Diseases	Disease or Syndrome	2322	1085	0.07		1	7	0	2004	2018
RYR2	6262	Premature ventricular contractions	C0151636	phenotype	Pathological Conditions, Signs and Symptoms; Cardiovascular Diseases	Disease or Syndrome	56	13	0.06		0.833	6	3	2009	2018
SCN5A	6331	Acute myocardial infarction	C0155626	disease	Pathological Conditions, Signs and Symptoms; Cardiovascular Diseases	Disease or Syndrome	766	118	0.06		1	6	6	2007	2020
SCN10A	6336	Cardiac Arrhythmia	C0003811	phenotype	Pathological Conditions, Signs and Symptoms; Cardiovascular Diseases	Disease or Syndrome	559	111	0.06		1	6	0	2013	2019
SLC16A1	6566	Idiopathic pulmonary arterial hypertension	C3203102	disease	Respiratory Tract Diseases	Disease or Syndrome	776	24	0.06		1	6	0	2013	2019
FGFR3	2261	Truncus Arteriosus, Persistent	C0041207	disease	Congenital, Hereditary, and Neonatal Diseases and Abnormalities; Cardiovascular Diseases	Congenital Abnormality	76	4	0.05		1	5	0	2001	2017
NPPC	4880	Cardiovascular Diseases	C0007222	group	Cardiovascular Diseases	Disease or Syndrome	1756	711	0.05		1	5	0	2001	2019
NPPC	4880	Congestive heart failure	C0018802	disease	Cardiovascular Diseases	Disease or Syndrome	1760	165	0.05		1	5	0	2012	2020
SCN5A	6331	Cardiovascular Diseases	C0007222	group	Cardiovascular Diseases	Disease or Syndrome	1756	711	0.05		1	5	0	2005	2020
SCN5A	6331	Lenegre's disease	C0685108	disease	Pathological Conditions, Signs and Symptoms; Cardiovascular Diseases	Disease or Syndrome	1	0	0.05		1	5	0	2003	2006
KALRN	8997	Ischemic stroke	C0948008	disease	Nervous System Diseases; Cardiovascular Diseases	Disease or Syndrome	1159	704	0.05		0.6	5	4	2010	2018
KIF1A	547	Henoch-Schoenlein Purpura	C0034152	disease	Pathological Conditions, Signs and Symptoms; Immune System Diseases; Hemic and Lymphatic Diseases; Cardiovascular Diseases	Disease or Syndrome	198	59	0.04		1	4	0	2012	2019
CHRM3	1131	Arteriosclerosis	C0003850	disease	Cardiovascular Diseases	Disease or Syndrome	2006	267	0.04		1	4	0	2012	2018
CHRM3	1131	Atherosclerosis	C0004153	disease	Cardiovascular Diseases	Disease or Syndrome	2044	281	0.04		1	4	0	2012	2018
KCNN3	3782	Lone atrial fibrillation	C0340489	disease	Pathological Conditions, Signs and Symptoms; Cardiovascular Diseases	Disease or Syndrome	25	11	0.04		1	4	2	2010	2014
NPPC	4880	Heart failure	C0018801	disease	Cardiovascular Diseases	Disease or Syndrome	1499	201	0.04		1	4	0	2012	2020
SCN5A	6331	VENTRICULAR TACHYCARDIA, CATECHOLAMINERGIC POLYMORPHIC, 1 (disorder)	C1631597	disease	Pathological Conditions, Signs and Symptoms; Cardiovascular Diseases	Disease or Syndrome	31	121	0.04		1	4	0	2014	2019
SCN5A	6331	Long QT Syndrome 1	C4551647	disease	Pathological Conditions, Signs and Symptoms; Congenital, Hereditary, and Neonatal Diseases and Abnormalities; Cardiovascular Diseases	Disease or Syndrome	20	240	0.04		1	4	0	1999	2004
SCN10A	6336	Hypertensive disease	C0020538	group	Cardiovascular Diseases	Disease or Syndrome	2322	1085	0.04		1	4	0	2005	2019
KALRN	8997	Coronary Artery Disease	C1956346	disease	Cardiovascular Diseases	Disease or Syndrome	1708	1577	0.04		1	4	1	2007	2016
ACKR3	57007	Cardiovascular Diseases	C0007222	group	Cardiovascular Diseases	Disease or Syndrome	1756	711	0.04		1	4	0	2015	2019
DNER	92737	Arteriosclerosis	C0003850	disease	Cardiovascular Diseases	Disease or Syndrome	2006	267	0.04		1	4	0	2014	2018
DNER	92737	Atherosclerosis	C0004153	disease	Cardiovascular Diseases	Disease or Syndrome	2044	281	0.04		1	4	0	2014	2018
DNER	92737	Cardiovascular Diseases	C0007222	group	Cardiovascular Diseases	Disease or Syndrome	1756	711	0.04		1	4	0	2017	2020
CHRM3	1131	Middle Cerebral Artery Occlusion	C0740391	disease	Pathological Conditions, Signs and Symptoms; Nervous System Diseases; Cardiovascular Diseases	Acquired Abnormality	626	0	0.03		1	3	0	2010	2018
EPAS1	2034	Multiple Myeloma	C0026764	disease	Neoplasms; Immune System Diseases; Hemic and Lymphatic Diseases; Cardiovascular Diseases	Neoplastic Process	1740	865	0.03		1	3	0	2017	2018
FHIT	2272	Von Hippel-Lindau Syndrome	C0019562	disease	Congenital, Hereditary, and Neonatal Diseases and Abnormalities; Nervous System Diseases; Cardiovascular Diseases	Disease or Syndrome	174	187	0.03		1	3	0	1991	2003
NPPC	4880	Arteriosclerosis	C0003850	disease	Cardiovascular Diseases	Disease or Syndrome	2006	267	0.03		1	3	0	2000	2018
NPPC	4880	Atherosclerosis	C0004153	disease	Cardiovascular Diseases	Disease or Syndrome	2044	281	0.03		1	3	0	2000	2018
RYR2	6262	Hypertensive disease	C0020538	group	Cardiovascular Diseases	Disease or Syndrome	2322	1085	0.03		1	3	0	2001	2019
RYR2	6262	Induced ventricular tachycardia	C0340486	disease	Pathological Conditions, Signs and Symptoms; Cardiovascular Diseases	Disease or Syndrome	4	0	0.03		1	3	0	2002	2011
RYR2	6262	Chronic atrial fibrillation	C0694539	disease	Pathological Conditions, Signs and Symptoms; Cardiovascular Diseases	Disease or Syndrome	31	0	0.03		1	3	0	2012	2018
RYR2	6262	Hypertrophic obstructive cardiomyopathy	C4551472	disease	Cardiovascular Diseases	Disease or Syndrome	233	90	0.03		1	3	0	2012	2018
SCN5A	6331	Lone atrial fibrillation	C0340489	disease	Pathological Conditions, Signs and Symptoms; Cardiovascular Diseases	Disease or Syndrome	25	11	0.03		1	3	0	2007	2012
SCN5A	6331	Ventricular tachycardia, polymorphic	C0344432	disease	Pathological Conditions, Signs and Symptoms; Cardiovascular Diseases	Disease or Syndrome	11	11	0.03		1	3	4	2001	2016
SCN5A	6331	Acquired long QT syndrome	C2732979	disease	Pathological Conditions, Signs and Symptoms; Congenital, Hereditary, and Neonatal Diseases and Abnormalities; Cardiovascular Diseases	Disease or Syndrome	14	8	0.03		0.667	3	2	2002	2013
SCN10A	6336	Conduction disorder of the heart	C0264886	group	Cardiovascular Diseases	Disease or Syndrome	41	11	0.03		1	3	0	2012	2019
KALRN	8997	Coronary Arteriosclerosis	C0010054	disease	Cardiovascular Diseases	Disease or Syndrome	1282	440	0.03		1	3	1	2007	2015
KALRN	8997	Coronary heart disease	C0010068	disease	Cardiovascular Diseases	Disease or Syndrome	1576	1178	0.03		1	3	1	2007	2015
HDAC4	9759	Heart failure	C0018801	disease	Cardiovascular Diseases	Disease or Syndrome	1499	201	0.03		1	3	0	2007	2019
HDAC4	9759	Multiple Myeloma	C0026764	disease	Neoplasms; Immune System Diseases; Hemic and Lymphatic Diseases; Cardiovascular Diseases	Neoplastic Process	1740	865	0.03		1	3	0	2015	2019
SUCNR1	56670	Diabetic Retinopathy	C0011884	disease	Eye Diseases; Endocrine System Diseases; Cardiovascular Diseases	Disease or Syndrome	645	213	0.03		1	3	0	2017	2018
SUCNR1	56670	Hypertensive disease	C0020538	group	Cardiovascular Diseases	Disease or Syndrome	2322	1085	0.03		1	3	0	2004	2009
ACKR3	57007	Myocardial Infarction	C0027051	disease	Pathological Conditions, Signs and Symptoms; Cardiovascular Diseases	Disease or Syndrome	1800	680	0.03		1	3	0	2017	2017
DNER	92737	Heart failure	C0018801	disease	Cardiovascular Diseases	Disease or Syndrome	1499	201	0.03		1	3	0	2013	2017
DNER	92737	Congestive heart failure	C0018802	disease	Cardiovascular Diseases	Disease or Syndrome	1760	165	0.03		1	3	0	2013	2017
ALK	238	Venous Thromboembolism	C1861172	phenotype	Cardiovascular Diseases	Disease or Syndrome	378	408	0.02		0.5	2	0	2014	2017
CHRM3	1131	Heart Diseases	C0018799	group	Cardiovascular Diseases	Disease or Syndrome	537	45	0.02		1	2	0	2013	2018
CHRM3	1131	Cerebrovascular accident	C0038454	group	Nervous System Diseases; Cardiovascular Diseases	Disease or Syndrome	1658	591	0.02		1	2	0	2017	2017
CHRM3	1131	Acute myocardial infarction	C0155626	disease	Pathological Conditions, Signs and Symptoms; Cardiovascular Diseases	Disease or Syndrome	766	118	0.02		1	2	0	2018	2019
CHRM3	1131	Post MI	C0856742	phenotype	Pathological Conditions, Signs and Symptoms; Cardiovascular Diseases	Disease or Syndrome	203	4	0.02		1	2	0	2005	2011
EPAS1	2034	Coronary Arteriosclerosis	C0010054	disease	Cardiovascular Diseases	Disease or Syndrome	1282	440	0.02		1	2	0	2018	2020
EPAS1	2034	Coronary heart disease	C0010068	disease	Cardiovascular Diseases	Disease or Syndrome	1576	1178	0.02		1	2	0	2018	2018
EPAS1	2034	Myocardial Ischemia	C0151744	disease	Cardiovascular Diseases	Disease or Syndrome	756	103	0.02		1	2	0	2018	2020
EPAS1	2034	Congenital heart disease	C0152021	group	Congenital, Hereditary, and Neonatal Diseases and Abnormalities; Cardiovascular Diseases	Congenital Abnormality	267	80	0.02		1	2	0	2018	2019
LPP	4026	Arteriosclerosis	C0003850	disease	Cardiovascular Diseases	Disease or Syndrome	2006	267	0.02		1	2	0	2009	2016
LPP	4026	Atherosclerosis	C0004153	disease	Cardiovascular Diseases	Disease or Syndrome	2044	281	0.02		1	2	0	2009	2016
MSH2	4436	Cavernous Hemangioma of Brain	C2919945	disease	Congenital, Hereditary, and Neonatal Diseases and Abnormalities; Neoplasms; Nervous System Diseases; Hemic and Lymphatic Diseases; Cardiovascular Diseases	Anatomical Abnormality	127	43	0.02		1	2	0	2011	2019
NPPC	4880	Coronary heart disease	C0010068	disease	Cardiovascular Diseases	Disease or Syndrome	1576	1178	0.02		1	2	0	2004	2017
NPPC	4880	Hypertensive disease	C0020538	group	Cardiovascular Diseases	Disease or Syndrome	2322	1085	0.02		1	2	0	2000	2002
NPPC	4880	Myocardial Infarction	C0027051	disease	Pathological Conditions, Signs and Symptoms; Cardiovascular Diseases	Disease or Syndrome	1800	680	0.02		1	2	0	2013	2020
RYR2	6262	Cardiomyopathy, Dilated	C0007193	group	Cardiovascular Diseases	Disease or Syndrome	512	509	0.02		1	2	2	2007	2014
RYR2	6262	Ventricular Septal Defects	C0018818	group	Congenital, Hereditary, and Neonatal Diseases and Abnormalities; Cardiovascular Diseases	Congenital Abnormality	426	87	0.02		0.5	2	0	2007	2018
RYR2	6262	Myocardial Infarction	C0027051	disease	Pathological Conditions, Signs and Symptoms; Cardiovascular Diseases	Disease or Syndrome	1800	680	0.02		1	2	0	2018	2018
RYR2	6262	Paroxysmal atrial fibrillation	C0235480	disease	Pathological Conditions, Signs and Symptoms; Cardiovascular Diseases	Disease or Syndrome	226	8	0.02		1	2	1	2012	2014
RYR2	6262	Chronic heart failure	C0264716	disease	Cardiovascular Diseases	Disease or Syndrome	223	11	0.02		1	2	0	2003	2010
RYR2	6262	Ventricular tachycardia, polymorphic	C0344432	disease	Pathological Conditions, Signs and Symptoms; Cardiovascular Diseases	Disease or Syndrome	11	11	0.02		1	2	0	2012	2015
RYR2	6262	Brugada Syndrome (disorder)	C1142166	disease	Congenital, Hereditary, and Neonatal Diseases and Abnormalities; Cardiovascular Diseases	Disease or Syndrome	66	201	0.02		1	2	1	2014	2019
RYR2	6262	Andersen Syndrome	C1563715	disease	Pathological Conditions, Signs and Symptoms; Congenital, Hereditary, and Neonatal Diseases and Abnormalities; Cardiovascular Diseases	Disease or Syndrome	23	38	0.02		1	2	0	2004	2006
RYR2	6262	Ventricular Fibrillation, Paroxysmal Familial, 1	C2751898	disease	Pathological Conditions, Signs and Symptoms; Cardiovascular Diseases	Disease or Syndrome	42	8	0.02		1	2	0	2014	2014
RYR2	6262	Bidirectional tachycardia	C2930902	disease	Pathological Conditions, Signs and Symptoms; Cardiovascular Diseases	Disease or Syndrome	2	1	0.02		1	2	0	2002	2013
SCN5A	6331	Hypertrophic Cardiomyopathy	C0007194	disease	Cardiovascular Diseases	Disease or Syndrome	560	635	0.02		1	2	1	2017	2017
SCN5A	6331	Coronary Arteriosclerosis	C0010054	disease	Cardiovascular Diseases	Disease or Syndrome	1282	440	0.02		1	2	0	2006	2018
SCN5A	6331	Coronary heart disease	C0010068	disease	Cardiovascular Diseases	Disease or Syndrome	1576	1178	0.02		1	2	0	2006	2014
SCN5A	6331	Bradyarrhythmia (disorder)	C0079035	disease	Pathological Conditions, Signs and Symptoms; Cardiovascular Diseases	Disease or Syndrome	10	3	0.02		1	2	0	2005	2009
SCN5A	6331	Myocardial Ischemia	C0151744	disease	Cardiovascular Diseases	Disease or Syndrome	756	103	0.02		1	2	0	2018	2019
SCN5A	6331	Fibrillation	C0232197	disease	Pathological Conditions, Signs and Symptoms; Cardiovascular Diseases	Disease or Syndrome	118	8	0.02		1	2	2	2009	2014
SCN5A	6331	Supraventricular arrhythmia	C0428974	phenotype	Pathological Conditions, Signs and Symptoms; Cardiovascular Diseases	Disease or Syndrome	19	2	0.02		1	2	1	2011	2017
SCN5A	6331	Atrial tachycardia	C0546959	phenotype	Pathological Conditions, Signs and Symptoms; Nervous System Diseases; Cardiovascular Diseases	Disease or Syndrome	7	2	0.02		1	2	2	2011	2015
SCN5A	6331	Andersen Syndrome	C1563715	disease	Pathological Conditions, Signs and Symptoms; Congenital, Hereditary, and Neonatal Diseases and Abnormalities; Cardiovascular Diseases	Disease or Syndrome	23	38	0.02		1	2	1	2006	2016
SCN5A	6331	Long Qt Syndrome 2	C3150943	disease	Pathological Conditions, Signs and Symptoms; Congenital, Hereditary, and Neonatal Diseases and Abnormalities; Cardiovascular Diseases	Disease or Syndrome	13	267	0.02		1	2	0	1995	2002
SCN5A	6331	Cardiac channelopathy	C3698186	disease	Pathological Conditions, Signs and Symptoms; Cardiovascular Diseases	Disease or Syndrome	4	0	0.02		1	2	0	2006	2012
SLC16A1	6566	Multiple Myeloma	C0026764	disease	Neoplasms; Immune System Diseases; Hemic and Lymphatic Diseases; Cardiovascular Diseases	Neoplastic Process	1740	865	0.02		1	2	0	2015	2018
SLC16A1	6566	Right Ventricular Hypertrophy	C0162770	disease	Pathological Conditions, Signs and Symptoms; Cardiovascular Diseases	Disease or Syndrome	160	6	0.02		1	2	0	2013	2014
TGFA	7039	Hypertensive disease	C0020538	group	Cardiovascular Diseases	Disease or Syndrome	2322	1085	0.02		0.5	2	0	2003	2007
TGFA	7039	Vascular Diseases	C0042373	group	Cardiovascular Diseases	Disease or Syndrome	688	40	0.02		1	2	0	1996	2003
TGFA	7039	Ischemic stroke	C0948008	disease	Nervous System Diseases; Cardiovascular Diseases	Disease or Syndrome	1159	704	0.02		1	2	0	2017	2020
KALRN	8997	Cerebrovascular accident	C0038454	group	Nervous System Diseases; Cardiovascular Diseases	Disease or Syndrome	1658	591	0.02		1	2	0	2010	2015
HDAC4	9759	Congestive heart failure	C0018802	disease	Cardiovascular Diseases	Disease or Syndrome	1760	165	0.02		1	2	0	2013	2019
HDAC4	9759	Myocardial Infarction	C0027051	disease	Pathological Conditions, Signs and Symptoms; Cardiovascular Diseases	Disease or Syndrome	1800	680	0.02		1	2	0	2018	2019
ACKR3	57007	Aortic Valve Insufficiency	C0003504	disease	Cardiovascular Diseases	Disease or Syndrome	377	8	0.02		1	2	0	2000	2018
ACKR3	57007	Cerebral Infarction	C0007785	disease	Pathological Conditions, Signs and Symptoms; Nervous System Diseases; Cardiovascular Diseases	Disease or Syndrome	687	123	0.02		1	2	0	2017	2020
ACKR3	57007	Multiple Myeloma	C0026764	disease	Neoplasms; Immune System Diseases; Hemic and Lymphatic Diseases; Cardiovascular Diseases	Neoplastic Process	1740	865	0.02		1	2	0	2012	2017
ACKR3	57007	Ischemic stroke	C0948008	disease	Nervous System Diseases; Cardiovascular Diseases	Disease or Syndrome	1159	704	0.02		1	2	0	2015	2018
VANGL2	57216	Tetralogy of Fallot	C0039685	disease	Congenital, Hereditary, and Neonatal Diseases and Abnormalities; Cardiovascular Diseases	Congenital Abnormality	274	83	0.02		1	2	0	2008	2014
AGXT	189	Subacute Bacterial Endocarditis	C0014122	disease	Infections; Cardiovascular Diseases	Disease or Syndrome	12	1	0.01		1	1	0	1997	1997
AGXT	189	Hypertensive disease	C0020538	group	Cardiovascular Diseases	Disease or Syndrome	2322	1085	0.01		1	1	0	2010	2010
AGXT	189	Middle Cerebral Artery Occlusion	C0740391	disease	Pathological Conditions, Signs and Symptoms; Nervous System Diseases; Cardiovascular Diseases	Acquired Abnormality	626	0	0.01		1	1	0	2019	2019
ALK	238	Multiple Myeloma	C0026764	disease	Neoplasms; Immune System Diseases; Hemic and Lymphatic Diseases; Cardiovascular Diseases	Neoplastic Process	1740	865	0.01		1	1	0	2011	2011
ALK	238	Vasculitis, Leukocytoclastic, Cutaneous	C0151436	disease	Immune System Diseases; Cardiovascular Diseases	Disease or Syndrome	18	1	0.01		1	1	0	2018	2018
ALK	238	Disorder of pericardium	C0265122	disease	Pathological Conditions, Signs and Symptoms; Respiratory Tract Diseases; Cardiovascular Diseases	Disease or Syndrome	2	0	0.01		1	1	0	2012	2012
ALK	238	Vascular Neoplasms	C0282607	group	Neoplasms; Cardiovascular Diseases	Neoplastic Process	15	0	0.01		1	1	0	2019	2019
ALK	238	Atrial hypertrophy	C0340278	disease	Pathological Conditions, Signs and Symptoms; Cardiovascular Diseases	Disease or Syndrome	7	0	0.01		1	1	0	2018	2018
ALK	238	Dissecting aneurysm of the thoracic aorta	C0729233	disease	Cardiovascular Diseases	Disease or Syndrome	57	3	0.01		1	1	0	2018	2018
ALK	238	Leukocytoclastic vasculitis	C2973529	disease	Immune System Diseases; Cardiovascular Diseases	Disease or Syndrome	11	1	0.01		1	1	0	2018	2018
KIF1A	547	Cerebrovascular accident	C0038454	group	Nervous System Diseases; Cardiovascular Diseases	Disease or Syndrome	1658	591	0.01		1	1	0	2018	2018
TNFRSF8	943	Cardiac Arrest	C0018790	disease	Cardiovascular Diseases	Disease or Syndrome	411	50	0.01		1	1	0	2012	2012
TNFRSF8	943	Heart failure	C0018801	disease	Cardiovascular Diseases	Disease or Syndrome	1499	201	0.01		1	1	0	2018	2018
TNFRSF8	943	Congestive heart failure	C0018802	disease	Cardiovascular Diseases	Disease or Syndrome	1760	165	0.01		1	1	0	2018	2018
TNFRSF8	943	Waldenstrom Macroglobulinemia	C0024419	disease	Neoplasms; Immune System Diseases; Hemic and Lymphatic Diseases; Cardiovascular Diseases	Neoplastic Process	162	15	0.01		1	1	0	2006	2006
TNFRSF8	943	Multiple Myeloma	C0026764	disease	Neoplasms; Immune System Diseases; Hemic and Lymphatic Diseases; Cardiovascular Diseases	Neoplastic Process	1740	865	0.01		1	1	0	2019	2019
CHRM3	1131	Congestive heart failure	C0018802	disease	Cardiovascular Diseases	Disease or Syndrome	1760	165	0.01		1	1	0	2019	2019
CHRM3	1131	Heartburn	C0018834	phenotype	Pathological Conditions, Signs and Symptoms	Sign or Symptom	139	5	0.01		1	1	0	2017	2017
CHRM3	1131	Hypertensive disease	C0020538	group	Cardiovascular Diseases	Disease or Syndrome	2322	1085	0.01		1	1	0	2019	2019
CHRM3	1131	Subarachnoid Hemorrhage	C0038525	disease	Pathological Conditions, Signs and Symptoms; Nervous System Diseases; Cardiovascular Diseases	Disease or Syndrome	501	26	0.01		1	1	0	2019	2019
CHRM3	1131	Ventricular arrhythmia	C0085612	disease	Pathological Conditions, Signs and Symptoms; Cardiovascular Diseases	Disease or Syndrome	176	37	0.01		1	1	0	2014	2014
CHRM3	1131	Chronic heart failure	C0264716	disease	Cardiovascular Diseases	Disease or Syndrome	223	11	0.01		1	1	0	2019	2019
CHRM3	1131	Neuro-Behcet disease	C0858762	disease	Congenital, Hereditary, and Neonatal Diseases and Abnormalities; Eye Diseases; Skin and Connective Tissue Diseases; Stomatognathic Diseases; Cardiovascular Diseases	Disease or Syndrome	15	0	0.01		1	1	0	2017	2017
CHRM3	1131	Cardiomyopathy, Familial Idiopathic	C1449563	disease	Cardiovascular Diseases	Disease or Syndrome	773	243	0.01		1	1	0	2018	2018
DAB1	1600	Cardiac Arrest	C0018790	disease	Cardiovascular Diseases	Disease or Syndrome	411	50	0.01		1	1	0	2017	2017
EPAS1	2034	Aortic Valve Insufficiency	C0003504	disease	Cardiovascular Diseases	Disease or Syndrome	377	8	0.01		1	1	0	2016	2016
EPAS1	2034	Arteriosclerosis	C0003850	disease	Cardiovascular Diseases	Disease or Syndrome	2006	267	0.01		1	1	0	2019	2019
EPAS1	2034	Atherosclerosis	C0004153	disease	Cardiovascular Diseases	Disease or Syndrome	2044	281	0.01		1	1	0	2019	2019
EPAS1	2034	Brain Ischemia	C0007786	disease	Nervous System Diseases; Cardiovascular Diseases	Disease or Syndrome	358	5	0.01		1	1	0	2007	2007
EPAS1	2034	Varicosity	C0042345	disease	Cardiovascular Diseases	Disease or Syndrome	188	51	0.01		1	1	0	2012	2012
EPAS1	2034	Complete atrioventricular block	C0151517	disease	Pathological Conditions, Signs and Symptoms; Cardiovascular Diseases	Disease or Syndrome	403	96	0.01		1	1	2	2016	2016
EPAS1	2034	Idiopathic pulmonary hypertension	C0152171	disease	Respiratory Tract Diseases; Cardiovascular Diseases	Disease or Syndrome	161	5	0.01		1	1	0	2018	2018
EPAS1	2034	Iron deficiency anemia secondary to chronic blood loss	C0154286	disease	Nutritional and Metabolic Diseases; Hemic and Lymphatic Diseases	Disease or Syndrome	2	0	0.01		1	1	0	2018	2018
EPAS1	2034	Vascular anomaly	C0158570	phenotype	Congenital, Hereditary, and Neonatal Diseases and Abnormalities; Cardiovascular Diseases	Anatomical Abnormality	47	5	0.01		1	1	0	2016	2016
EPAS1	2034	Right Ventricular Hypertrophy	C0162770	disease	Pathological Conditions, Signs and Symptoms; Cardiovascular Diseases	Disease or Syndrome	160	6	0.01		1	1	0	2018	2018
EPAS1	2034	Heart Failure, Right-Sided	C0235527	disease	Cardiovascular Diseases	Disease or Syndrome	154	0	0.01		1	1	0	2018	2018
EPAS1	2034	hypertensive nephropathy	C0848548	disease	Female Urogenital Diseases and Pregnancy Complications; Male Urogenital Diseases; Cardiovascular Diseases	Disease or Syndrome	55	8	0.01		1	1	0	2017	2017
EPAS1	2034	Ischemic stroke	C0948008	disease	Nervous System Diseases; Cardiovascular Diseases	Disease or Syndrome	1159	704	0.01		1	1	0	2017	2017
EPAS1	2034	Anemia due to blood loss	C0948824	disease	Hemic and Lymphatic Diseases	Disease or Syndrome	1	0	0.01		1	1	0	2018	2018
EPAS1	2034	OVERLAP CONNECTIVE TISSUE DISEASE	C1858556	disease	Eye Diseases; Skin and Connective Tissue Diseases; Cardiovascular Diseases	Disease or Syndrome	36	31	0.01		1	1	0	2019	2019
FGFR3	2261	Aortic Valve Insufficiency	C0003504	disease	Cardiovascular Diseases	Disease or Syndrome	377	8	0.01		1	1	0	2017	2017
FGFR3	2261	Blood Coagulation Disorders	C0005779	group	Hemic and Lymphatic Diseases	Disease or Syndrome	267	31	0.01		1	1	0	2009	2009
FGFR3	2261	Ventricular Septal Defects	C0018818	group	Congenital, Hereditary, and Neonatal Diseases and Abnormalities; Cardiovascular Diseases	Congenital Abnormality	426	87	0.01		1	1	0	2017	2017
FGFR3	2261	Waldenstrom Macroglobulinemia	C0024419	disease	Neoplasms; Immune System Diseases; Hemic and Lymphatic Diseases; Cardiovascular Diseases	Neoplastic Process	162	15	0.01		1	1	0	2011	2011
FGFR3	2261	Myocardial Infarction	C0027051	disease	Pathological Conditions, Signs and Symptoms; Cardiovascular Diseases	Disease or Syndrome	1800	680	0.01		1	1	0	2010	2010
FGFR3	2261	Sick Sinus Syndrome	C0037052	disease	Pathological Conditions, Signs and Symptoms; Cardiovascular Diseases	Disease or Syndrome	51	7	0.01		1	1	0	2009	2009
FGFR3	2261	Subarachnoid Hemorrhage	C0038525	disease	Pathological Conditions, Signs and Symptoms; Nervous System Diseases; Cardiovascular Diseases	Disease or Syndrome	501	26	0.01		1	1	0	2019	2019
FGFR3	2261	Coronary microvascular dysfunction	C3696962	disease	Cardiovascular Diseases	Disease or Syndrome	14	0	0.01		1	1	0	2017	2017
FGFR3	2261	Non-ST Elevated Myocardial Infarction	C4255010	disease	Pathological Conditions, Signs and Symptoms; Cardiovascular Diseases	Disease or Syndrome	85	2	0.01		1	1	0	2020	2020
FHIT	2272	Multiple Myeloma	C0026764	disease	Neoplasms; Immune System Diseases; Hemic and Lymphatic Diseases; Cardiovascular Diseases	Neoplastic Process	1740	865	0.01		1	1	0	2005	2005
FHIT	2272	Dissecting aneurysm of the thoracic aorta	C0729233	disease	Cardiovascular Diseases	Disease or Syndrome	57	3	0.01		1	1	0	1997	1997
GLI2	2736	Aortic Aneurysm	C0003486	disease	Cardiovascular Diseases	Disease or Syndrome	278	19	0.01		1	1	0	2018	2018
GLI2	2736	Arteriosclerosis	C0003850	disease	Cardiovascular Diseases	Disease or Syndrome	2006	267	0.01		1	1	0	2019	2019
GLI2	2736	Atherosclerosis	C0004153	disease	Cardiovascular Diseases	Disease or Syndrome	2044	281	0.01		1	1	0	2019	2019
GLI2	2736	Patent ductus arteriosus	C0013274	disease	Congenital, Hereditary, and Neonatal Diseases and Abnormalities; Cardiovascular Diseases	Congenital Abnormality	510	56	0.01		1	1	0	2019	2019
GLI2	2736	Hypertensive disease	C0020538	group	Cardiovascular Diseases	Disease or Syndrome	2322	1085	0.01		1	1	0	2018	2018
GLI2	2736	Waldenstrom Macroglobulinemia	C0024419	disease	Neoplasms; Immune System Diseases; Hemic and Lymphatic Diseases; Cardiovascular Diseases	Neoplastic Process	162	15	0.01		1	1	0	2015	2015
GLI2	2736	Situs ambiguus	C0266642	disease	Congenital, Hereditary, and Neonatal Diseases and Abnormalities; Hemic and Lymphatic Diseases; Cardiovascular Diseases	Congenital Abnormality	55	9	0.01		1	1	0	2012	2012
GLI2	2736	Hemangioma of skin	C0687140	disease	Neoplasms; Skin and Connective Tissue Diseases; Cardiovascular Diseases	Neoplastic Process	8	0	0.01		1	1	0	2019	2019
GLI2	2736	Middle Cerebral Artery Occlusion	C0740391	disease	Pathological Conditions, Signs and Symptoms; Nervous System Diseases; Cardiovascular Diseases	Acquired Abnormality	626	0	0.01		1	1	0	2018	2018
GLI2	2736	Ischemic stroke	C0948008	disease	Nervous System Diseases; Cardiovascular Diseases	Disease or Syndrome	1159	704	0.01		1	1	0	2018	2018
GLI2	2736	PATENT DUCTUS ARTERIOSUS 1	C4282128	disease	Congenital, Hereditary, and Neonatal Diseases and Abnormalities; Cardiovascular Diseases	Congenital Abnormality	229	12	0.01		1	1	0	2019	2019
GSTM5	2949	Hypertensive disease	C0020538	group	Cardiovascular Diseases	Disease or Syndrome	2322	1085	0.01		1	1	1	2008	2008
HNMT	3176	Congestive heart failure	C0018802	disease	Cardiovascular Diseases	Disease or Syndrome	1760	165	0.01		0	1	0	2016	2016
HNMT	3176	Chronic heart failure	C0264716	disease	Cardiovascular Diseases	Disease or Syndrome	223	11	0.01		1	1	0	2016	2016
KCNN3	3782	Cardiomyopathy, Dilated	C0007193	group	Cardiovascular Diseases	Disease or Syndrome	512	509	0.01		1	1	0	2015	2015
KCNN3	3782	Hypertensive disease	C0020538	group	Cardiovascular Diseases	Disease or Syndrome	2322	1085	0.01		1	1	0	2015	2015
KCNN3	3782	Cardiomyopathies	C0878544	group	Cardiovascular Diseases	Disease or Syndrome	925	294	0.01		1	1	0	2015	2015
KCNN3	3782	Idiopathic non-cirrhotic portal hypertension	C4476912	disease		Disease or Syndrome	2	0	0.01		1	1	0	2016	2016
LPP	4026	Cardiomyopathy, Dilated	C0007193	group	Cardiovascular Diseases	Disease or Syndrome	512	509	0.01		1	1	0	2007	2007
LPP	4026	Heartburn	C0018834	phenotype	Pathological Conditions, Signs and Symptoms	Sign or Symptom	139	5	0.01		1	1	0	2019	2019
MATN1	4146	Blood Coagulation Disorders	C0005779	group	Hemic and Lymphatic Diseases	Disease or Syndrome	267	31	0.01		1	1	0	2013	2013
MATN1	4146	Heart failure	C0018801	disease	Cardiovascular Diseases	Disease or Syndrome	1499	201	0.01		1	1	0	2018	2018
MATN1	4146	Congestive heart failure	C0018802	disease	Cardiovascular Diseases	Disease or Syndrome	1760	165	0.01		1	1	0	2018	2018
MATN1	4146	Cardiomyopathies	C0878544	group	Cardiovascular Diseases	Disease or Syndrome	925	294	0.01		1	1	0	2017	2017
MATN1	4146	Blood in stool	C1321898	phenotype	Pathological Conditions, Signs and Symptoms; Digestive System Diseases	Sign or Symptom	13	2	0.01		1	1	0	2019	2019
MSH2	4436	Ataxia Telangiectasia	C0004135	disease	Congenital, Hereditary, and Neonatal Diseases and Abnormalities; Nutritional and Metabolic Diseases; Immune System Diseases; Nervous System Diseases; Cardiovascular Diseases	Disease or Syndrome	384	698	0.01		1	1	0	2018	2018
MSH2	4436	Atrial Premature Complexes	C0033036	disease	Pathological Conditions, Signs and Symptoms; Cardiovascular Diseases	Disease or Syndrome	183	21	0.01		1	1	0	2004	2004
MSH2	4436	Idiopathic pulmonary hypertension	C0152171	disease	Respiratory Tract Diseases; Cardiovascular Diseases	Disease or Syndrome	161	5	0.01		1	1	0	2001	2001
MSH2	4436	Carney Complex	C0406810	disease	Congenital, Hereditary, and Neonatal Diseases and Abnormalities; Neoplasms; Cardiovascular Diseases	Disease or Syndrome	82	27	0.01		1	1	0	1996	1996
MSH2	4436	Coronary Artery Disease	C1956346	disease	Cardiovascular Diseases	Disease or Syndrome	1708	1577	0.01		1	1	0	2015	2015
MSH2	4436	Idiopathic pulmonary arterial hypertension	C3203102	disease	Respiratory Tract Diseases	Disease or Syndrome	776	24	0.01		1	1	0	2001	2001
NDUFA10	4705	Hypertensive disease	C0020538	group	Cardiovascular Diseases	Disease or Syndrome	2322	1085	0.01		1	1	0	2016	2016
NPPC	4880	Atrial Fibrillation	C0004238	disease	Pathological Conditions, Signs and Symptoms; Cardiovascular Diseases	Disease or Syndrome	939	584	0.01		1	1	0	2019	2019
NPPC	4880	Ehlers-Danlos Syndrome	C0013720	disease	Congenital, Hereditary, and Neonatal Diseases and Abnormalities; Skin and Connective Tissue Diseases; Hemic and Lymphatic Diseases; Cardiovascular Diseases	Disease or Syndrome	77	14	0.01		1	1	0	2016	2016
NPPC	4880	Pericardial effusion	C0031039	disease	Cardiovascular Diseases	Disease or Syndrome	98	10	0.01		1	1	0	2017	2017
NPPC	4880	Supraventricular tachycardia	C0039240	disease	Pathological Conditions, Signs and Symptoms; Cardiovascular Diseases	Disease or Syndrome	50	7	0.01		1	1	0	2007	2007
NPPC	4880	Essential Hypertension	C0085580	disease	Cardiovascular Diseases	Disease or Syndrome	445	293	0.01		1	1	0	2019	2019
NPPC	4880	Ventricular arrhythmia	C0085612	disease	Pathological Conditions, Signs and Symptoms; Cardiovascular Diseases	Disease or Syndrome	176	37	0.01		0	1	0	2017	2017
NPPC	4880	Mural thrombus	C0333205	disease	Cardiovascular Diseases	Disease or Syndrome	7	1	0.01		1	1	0	2002	2002
NPPC	4880	Acute Coronary Syndrome	C0948089	disease	Cardiovascular Diseases	Disease or Syndrome	440	139	0.01		1	1	0	2004	2004
NPPC	4880	Mural thrombus of heart	C1260883	disease	Cardiovascular Diseases	Disease or Syndrome	7	1	0.01		1	1	0	2002	2002
NPPC	4880	Cardio-facio-cutaneous syndrome	C1275081	disease	Pathological Conditions, Signs and Symptoms; Congenital, Hereditary, and Neonatal Diseases and Abnormalities; Skin and Connective Tissue Diseases; Cardiovascular Diseases	Congenital Abnormality	28	82	0.01		1	1	0	2019	2019
NPPC	4880	Peripheral Arterial Diseases	C1704436	group	Cardiovascular Diseases	Disease or Syndrome	319	128	0.01		1	1	0	2019	2019
NPPC	4880	Coronary Artery Disease	C1956346	disease	Cardiovascular Diseases	Disease or Syndrome	1708	1577	0.01		1	1	0	2017	2017
NPPC	4880	Pulmonary arterial hypertension	C2973725	disease	Respiratory Tract Diseases; Cardiovascular Diseases	Disease or Syndrome	413	70	0.01		1	1	0	2018	2018
NPPC	4880	Idiopathic pulmonary arterial hypertension	C3203102	disease	Respiratory Tract Diseases	Disease or Syndrome	776	24	0.01		1	1	0	2018	2018
RYR2	6262	Cardiovascular Diseases	C0007222	group	Cardiovascular Diseases	Disease or Syndrome	1756	711	0.01		1	1	0	2010	2010
RYR2	6262	Coronary Arteriosclerosis	C0010054	disease	Cardiovascular Diseases	Disease or Syndrome	1282	440	0.01		1	1	0	2015	2015
RYR2	6262	Coronary heart disease	C0010068	disease	Cardiovascular Diseases	Disease or Syndrome	1576	1178	0.01		1	1	0	2015	2015
RYR2	6262	Cardiac Arrest	C0018790	disease	Cardiovascular Diseases	Disease or Syndrome	411	50	0.01		1	1	1	2011	2011
RYR2	6262	Congenital Heart Defects	C0018798	group	Congenital, Hereditary, and Neonatal Diseases and Abnormalities; Cardiovascular Diseases	Congenital Abnormality	406	58	0.01		1	1	0	2007	2007
RYR2	6262	Heart valve disease	C0018824	group	Cardiovascular Diseases	Disease or Syndrome	79	5	0.01		1	1	0	2010	2010
RYR2	6262	Tetralogy of Fallot	C0039685	disease	Congenital, Hereditary, and Neonatal Diseases and Abnormalities; Cardiovascular Diseases	Congenital Abnormality	274	83	0.01		0	1	0	2007	2007
RYR2	6262	Torsades de Pointes	C0040479	disease	Pathological Conditions, Signs and Symptoms; Cardiovascular Diseases	Disease or Syndrome	51	14	0.01		1	1	0	2017	2017
RYR2	6262	Acute myocardial infarction	C0155626	disease	Pathological Conditions, Signs and Symptoms; Cardiovascular Diseases	Disease or Syndrome	766	118	0.01		1	1	0	2017	2017
RYR2	6262	Right Ventricular Hypertrophy	C0162770	disease	Pathological Conditions, Signs and Symptoms; Cardiovascular Diseases	Disease or Syndrome	160	6	0.01		1	1	0	2001	2001
RYR2	6262	Fibrillation	C0232197	disease	Pathological Conditions, Signs and Symptoms; Cardiovascular Diseases	Disease or Syndrome	118	8	0.01		1	1	1	2015	2015
RYR2	6262	Atrial hypertrophy	C0340278	disease	Pathological Conditions, Signs and Symptoms; Cardiovascular Diseases	Disease or Syndrome	7	0	0.01		1	1	0	2019	2019
RYR2	6262	Cardiomyopathy, Familial Idiopathic	C1449563	disease	Cardiovascular Diseases	Disease or Syndrome	773	243	0.01		1	1	1	2014	2014
RYR2	6262	Coronary Artery Disease	C1956346	disease	Cardiovascular Diseases	Disease or Syndrome	1708	1577	0.01		1	1	0	2015	2015
RYR2	6262	Left ventricular noncompaction	C1960469	disease	Cardiovascular Diseases	Disease or Syndrome	35	26	0.01		1	1	0	2015	2015
RYR2	6262	Short Qt Syndrome	C2348199	disease	Pathological Conditions, Signs and Symptoms; Cardiovascular Diseases	Disease or Syndrome	10	5	0.01		1	1	0	2016	2016
RYR2	6262	Long Qt Syndrome 2	C3150943	disease	Pathological Conditions, Signs and Symptoms; Congenital, Hereditary, and Neonatal Diseases and Abnormalities; Cardiovascular Diseases	Disease or Syndrome	13	267	0.01		1	1	0	2019	2019
RYR2	6262	Cardiac channelopathy	C3698186	disease	Pathological Conditions, Signs and Symptoms; Cardiovascular Diseases	Disease or Syndrome	4	0	0.01		1	1	0	2009	2009
SCN5A	6331	Heart Block	C0018794	disease	Pathological Conditions, Signs and Symptoms; Cardiovascular Diseases	Disease or Syndrome	58	7	0.01		1	1	0	2002	2002
SCN5A	6331	Congenital Heart Defects	C0018798	group	Congenital, Hereditary, and Neonatal Diseases and Abnormalities; Cardiovascular Diseases	Congenital Abnormality	406	58	0.01		1	1	0	2007	2007
SCN5A	6331	Cardiomegaly	C0018800	phenotype	Pathological Conditions, Signs and Symptoms; Cardiovascular Diseases	Finding	267	11	0.01		1	1	0	2005	2005
SCN5A	6331	Jervell-Lange Nielsen Syndrome	C0022387	disease	Congenital, Hereditary, and Neonatal Diseases and Abnormalities; Cardiovascular Diseases	Disease or Syndrome	11	15	0.01		1	1	0	2008	2008
SCN5A	6331	Myocardial Infarction	C0027051	disease	Pathological Conditions, Signs and Symptoms; Cardiovascular Diseases	Disease or Syndrome	1800	680	0.01		1	1	0	2008	2008
SCN5A	6331	Turner Syndrome	C0041408	disease	Congenital, Hereditary, and Neonatal Diseases and Abnormalities; Female Urogenital Diseases and Pregnancy Complications; Male Urogenital Diseases; Endocrine System Diseases; Cardiovascular Diseases	Disease or Syndrome	162	21	0.01		1	1	0	2013	2013
SCN5A	6331	Congenital heart disease	C0152021	group	Congenital, Hereditary, and Neonatal Diseases and Abnormalities; Cardiovascular Diseases	Congenital Abnormality	267	80	0.01		1	1	0	2014	2014
SCN5A	6331	Bradycardia-tachycardia syndrome	C0221047	disease	Pathological Conditions, Signs and Symptoms; Cardiovascular Diseases	Disease or Syndrome	3	0	0.01		1	1	0	2004	2004
SCN5A	6331	Chronic myocardial ischemia	C0264694	disease	Cardiovascular Diseases	Disease or Syndrome	29	7	0.01		1	1	0	2015	2015
SCN5A	6331	Keshan disease	C0268095	disease	Infections; Cardiovascular Diseases	Disease or Syndrome	17	1	0.01		1	1	1	2014	2014
SCN5A	6331	Premature Cardiac Complex	C0340464	phenotype	Pathological Conditions, Signs and Symptoms; Cardiovascular Diseases	Disease or Syndrome	4	1	0.01		1	1	0	2001	2001
SCN5A	6331	Induced ventricular tachycardia	C0340486	disease	Pathological Conditions, Signs and Symptoms; Cardiovascular Diseases	Disease or Syndrome	4	0	0.01		1	1	0	2008	2008
SCN5A	6331	Familial sick sinus syndrome	C0340491	disease	Pathological Conditions, Signs and Symptoms; Cardiovascular Diseases	Disease or Syndrome	3	0	0.01		1	1	0	2010	2010
SCN5A	6331	Bradycardia	C0428977	phenotype	Pathological Conditions, Signs and Symptoms; Cardiovascular Diseases	Finding	63	2	0.01		1	1	0	2005	2005
SCN5A	6331	Chronic atrial fibrillation	C0694539	disease	Pathological Conditions, Signs and Symptoms; Cardiovascular Diseases	Disease or Syndrome	31	0	0.01		1	1	0	2007	2007
SCN5A	6331	ST segment elevation myocardial infarction	C1536220	disease	Pathological Conditions, Signs and Symptoms; Cardiovascular Diseases	Disease or Syndrome	264	16	0.01		1	1	1	2017	2017
SCN5A	6331	ARRHYTHMOGENIC RIGHT VENTRICULAR DYSPLASIA, FAMILIAL, 5 (disorder)	C1858379	disease	Congenital, Hereditary, and Neonatal Diseases and Abnormalities; Cardiovascular Diseases	Disease or Syndrome	3	2	0.01		1	1	0	2004	2004
SCN5A	6331	Coronary Artery Disease	C1956346	disease	Cardiovascular Diseases	Disease or Syndrome	1708	1577	0.01		1	1	1	2006	2006
SCN5A	6331	Right ventricular cardiomyopathy	C2063326	disease	Cardiovascular Diseases	Disease or Syndrome	15	4	0.01		1	1	0	2004	2004
SCN5A	6331	LONG QT SYNDROME 9 (disorder)	C2678485	disease	Pathological Conditions, Signs and Symptoms; Congenital, Hereditary, and Neonatal Diseases and Abnormalities; Cardiovascular Diseases	Disease or Syndrome	4	6	0.01		1	1	0	2013	2013
SCN5A	6331	Sudden arrhythmic death syndrome	C2721586	phenotype	Pathological Conditions, Signs and Symptoms; Cardiovascular Diseases	Disease or Syndrome	3	0	0.01		1	1	0	2019	2019
SCN5A	6331	Sudden unexpected nocturnal death syndrome	C2930805	disease	Congenital, Hereditary, and Neonatal Diseases and Abnormalities; Cardiovascular Diseases	Disease or Syndrome	1	1	0.01		1	1	1	2012	2012
SCN10A	6336	Atrioventricular Block	C0004245	disease	Pathological Conditions, Signs and Symptoms; Cardiovascular Diseases	Disease or Syndrome	63	17	0.01		1	1	0	2010	2010
SCN10A	6336	Hypertrophic Cardiomyopathy	C0007194	disease	Cardiovascular Diseases	Disease or Syndrome	560	635	0.01		1	1	1	2015	2015
SCN10A	6336	Cardiovascular Diseases	C0007222	group	Cardiovascular Diseases	Disease or Syndrome	1756	711	0.01		0	1	0	2015	2015
SCN10A	6336	Erythromelalgia	C0014804	disease	Cardiovascular Diseases	Disease or Syndrome	14	5	0.01		1	1	1	2016	2016
SCN10A	6336	Heart Diseases	C0018799	group	Cardiovascular Diseases	Disease or Syndrome	537	45	0.01		1	1	0	2016	2016
SCN10A	6336	Congestive heart failure	C0018802	disease	Cardiovascular Diseases	Disease or Syndrome	1760	165	0.01		1	1	0	2017	2017
SCN10A	6336	Long QT Syndrome	C0023976	disease	Pathological Conditions, Signs and Symptoms; Congenital, Hereditary, and Neonatal Diseases and Abnormalities; Cardiovascular Diseases	Disease or Syndrome	105	349	0.01		1	1	0	2018	2018
SCN10A	6336	Essential Hypertension	C0085580	disease	Cardiovascular Diseases	Disease or Syndrome	445	293	0.01		1	1	0	2005	2005
SCN10A	6336	Ventricular arrhythmia	C0085612	disease	Pathological Conditions, Signs and Symptoms; Cardiovascular Diseases	Disease or Syndrome	176	37	0.01		1	1	0	2011	2011
SCN10A	6336	Chronic heart failure	C0264716	disease	Cardiovascular Diseases	Disease or Syndrome	223	11	0.01		1	1	0	2017	2017
SCN10A	6336	Arrhythmogenic Right Ventricular Dysplasia	C0349788	disease	Congenital, Hereditary, and Neonatal Diseases and Abnormalities; Cardiovascular Diseases	Disease or Syndrome; Congenital Abnormality	82	136	0.01		0	1	0	2016	2016
SCN10A	6336	VENTRICULAR TACHYCARDIA, CATECHOLAMINERGIC POLYMORPHIC, 1 (disorder)	C1631597	disease	Pathological Conditions, Signs and Symptoms; Cardiovascular Diseases	Disease or Syndrome	31	121	0.01		1	1	1	2019	2019
SCN10A	6336	Hypertrophic obstructive cardiomyopathy	C4551472	disease	Cardiovascular Diseases	Disease or Syndrome	233	90	0.01		1	1	0	2015	2015
SKIL	6498	Coronary Artery Disease	C1956346	disease	Cardiovascular Diseases	Disease or Syndrome	1708	1577	0.01		1	1	0	2017	2017
SKIL	6498	Pulmonary arterial hypertension	C2973725	disease	Respiratory Tract Diseases; Cardiovascular Diseases	Disease or Syndrome	413	70	0.01		1	1	0	2018	2018
SKIL	6498	Idiopathic pulmonary arterial hypertension	C3203102	disease	Respiratory Tract Diseases	Disease or Syndrome	776	24	0.01		1	1	0	2018	2018
SLC16A1	6566	Hypertensive disease	C0020538	group	Cardiovascular Diseases	Disease or Syndrome	2322	1085	0.01		1	1	0	2018	2018
SLC16A1	6566	Myocardial Infarction	C0027051	disease	Pathological Conditions, Signs and Symptoms; Cardiovascular Diseases	Disease or Syndrome	1800	680	0.01		0	1	0	2018	2018
SLC16A1	6566	Aortic Aneurysm, Abdominal	C0162871	disease	Cardiovascular Diseases	Disease or Syndrome	586	90	0.01		1	1	0	2008	2008
SLC16A1	6566	Heart Failure, Right-Sided	C0235527	disease	Cardiovascular Diseases	Disease or Syndrome	154	0	0.01		1	1	0	2019	2019
SLC16A1	6566	Pulmonary arterial hypertension	C2973725	disease	Respiratory Tract Diseases; Cardiovascular Diseases	Disease or Syndrome	413	70	0.01		1	1	0	2018	2018
TGFA	7039	Cerebral Infarction	C0007785	disease	Pathological Conditions, Signs and Symptoms; Nervous System Diseases; Cardiovascular Diseases	Disease or Syndrome	687	123	0.01		1	1	0	2020	2020
TGFA	7039	Von Hippel-Lindau Syndrome	C0019562	disease	Congenital, Hereditary, and Neonatal Diseases and Abnormalities; Nervous System Diseases; Cardiovascular Diseases	Disease or Syndrome	174	187	0.01		1	1	0	2001	2001
TGFA	7039	Multiple Myeloma	C0026764	disease	Neoplasms; Immune System Diseases; Hemic and Lymphatic Diseases; Cardiovascular Diseases	Neoplastic Process	1740	865	0.01		1	1	0	2019	2019
TGFA	7039	Truncus Arteriosus, Persistent	C0041207	disease	Congenital, Hereditary, and Neonatal Diseases and Abnormalities; Cardiovascular Diseases	Congenital Abnormality	76	4	0.01		1	1	0	2006	2006
TGFA	7039	Aneurysm, Ruptured	C0162869	disease	Cardiovascular Diseases	Disease or Syndrome	19	1	0.01		1	1	0	2005	2005
TGFA	7039	Middle Cerebral Artery Occlusion	C0740391	disease	Pathological Conditions, Signs and Symptoms; Nervous System Diseases; Cardiovascular Diseases	Acquired Abnormality	626	0	0.01		1	1	0	2020	2020
TGFA	7039	Microscopic Polyarteritis	C2347126	disease	Immune System Diseases; Nervous System Diseases; Cardiovascular Diseases	Disease or Syndrome	77	7	0.01		0	1	0	1994	1994
TGFA	7039	Blood spots	C4732730	disease		Disease or Syndrome	117	0	0.01		1	1	0	1996	1996
NSD2	7468	Cardiovascular Diseases	C0007222	group	Cardiovascular Diseases	Disease or Syndrome	1756	711	0.01		1	1	0	2018	2018
NSD2	7468	Heart failure	C0018801	disease	Cardiovascular Diseases	Disease or Syndrome	1499	201	0.01		1	1	0	2017	2017
NSD2	7468	Congestive heart failure	C0018802	disease	Cardiovascular Diseases	Disease or Syndrome	1760	165	0.01		1	1	0	2017	2017
NSD2	7468	Hypertensive disease	C0020538	group	Cardiovascular Diseases	Disease or Syndrome	2322	1085	0.01		1	1	0	2018	2018
NSD2	7468	Right Ventricular Hypertrophy	C0162770	disease	Pathological Conditions, Signs and Symptoms; Cardiovascular Diseases	Disease or Syndrome	160	6	0.01		1	1	0	2019	2019
NSD2	7468	Pulmonary arterial hypertension	C2973725	disease	Respiratory Tract Diseases; Cardiovascular Diseases	Disease or Syndrome	413	70	0.01		1	1	0	2019	2019
NSD2	7468	Idiopathic pulmonary arterial hypertension	C3203102	disease	Respiratory Tract Diseases	Disease or Syndrome	776	24	0.01		1	1	0	2019	2019
NSD2	7468	refractory multiple myeloma	C4551538	disease	Neoplasms; Immune System Diseases; Hemic and Lymphatic Diseases; Cardiovascular Diseases	Neoplastic Process	50	1	0.01		1	1	0	2019	2019
KALRN	8997	Arteriosclerosis	C0003850	disease	Cardiovascular Diseases	Disease or Syndrome	2006	267	0.01		1	1	0	2015	2015
KALRN	8997	Atherosclerosis	C0004153	disease	Cardiovascular Diseases	Disease or Syndrome	2044	281	0.01		1	1	1	2015	2015
KALRN	8997	Cardiovascular Diseases	C0007222	group	Cardiovascular Diseases	Disease or Syndrome	1756	711	0.01		1	1	0	2017	2017
KALRN	8997	Hypertensive disease	C0020538	group	Cardiovascular Diseases	Disease or Syndrome	2322	1085	0.01		1	1	2	2010	2010
KALRN	8997	Vascular Diseases	C0042373	group	Cardiovascular Diseases	Disease or Syndrome	688	40	0.01		1	1	0	2010	2010
KALRN	8997	Cardioembolic stroke	C1531624	disease		Disease or Syndrome	42	28	0.01		1	1	0	2011	2011
KALRN	8997	Stroke, Lacunar	C3178801	disease	Pathological Conditions, Signs and Symptoms; Nervous System Diseases; Cardiovascular Diseases	Disease or Syndrome	24	11	0.01		1	1	2	2015	2015
CEP135	9662	Proliferative diabetic retinopathy	C0154830	disease	Pathological Conditions, Signs and Symptoms; Eye Diseases; Endocrine System Diseases; Cardiovascular Diseases	Disease or Syndrome	180	45	0.01		1	1	1	2018	2018
HDAC4	9759	Coronary Arteriosclerosis	C0010054	disease	Cardiovascular Diseases	Disease or Syndrome	1282	440	0.01		1	1	0	2018	2018
HDAC4	9759	Cardiomegaly	C0018800	phenotype	Pathological Conditions, Signs and Symptoms; Cardiovascular Diseases	Finding	267	11	0.01		1	1	0	2007	2007
HDAC4	9759	Sick Sinus Syndrome	C0037052	disease	Pathological Conditions, Signs and Symptoms; Cardiovascular Diseases	Disease or Syndrome	51	7	0.01		1	1	0	2020	2020
HDAC4	9759	Subarachnoid Hemorrhage	C0038525	disease	Pathological Conditions, Signs and Symptoms; Nervous System Diseases; Cardiovascular Diseases	Disease or Syndrome	501	26	0.01		1	1	0	2019	2019
HDAC4	9759	Vascular Diseases	C0042373	group	Cardiovascular Diseases	Disease or Syndrome	688	40	0.01		1	1	0	2018	2018
HDAC4	9759	Complete atrioventricular block	C0151517	disease	Pathological Conditions, Signs and Symptoms; Cardiovascular Diseases	Disease or Syndrome	403	96	0.01		0	1	0	2019	2019
HDAC4	9759	Myocardial Ischemia	C0151744	disease	Cardiovascular Diseases	Disease or Syndrome	756	103	0.01		1	1	0	2018	2018
HDAC4	9759	Vascular inflammations	C0947751	phenotype	Cardiovascular Diseases	Disease or Syndrome	305	3	0.01		1	1	0	2018	2018
HDAC4	9759	Ischemic stroke	C0948008	disease	Nervous System Diseases; Cardiovascular Diseases	Disease or Syndrome	1159	704	0.01		1	1	0	2018	2018
HDAC4	9759	Cardiomyopathy, Familial Idiopathic	C1449563	disease	Cardiovascular Diseases	Disease or Syndrome	773	243	0.01		1	1	0	2019	2019
AKT3	10000	Arteriosclerosis	C0003850	disease	Cardiovascular Diseases	Disease or Syndrome	2006	267	0.01		1	1	0	2017	2017
AKT3	10000	Atherosclerosis	C0004153	disease	Cardiovascular Diseases	Disease or Syndrome	2044	281	0.01		1	1	0	2017	2017
AKT3	10000	Carotid Artery Thrombosis	C0007274	disease	Nervous System Diseases; Cardiovascular Diseases	Disease or Syndrome	30	0	0.01		1	1	0	2011	2011
AKT3	10000	Coronary heart disease	C0010068	disease	Cardiovascular Diseases	Disease or Syndrome	1576	1178	0.01		1	1	0	2019	2019
AKT3	10000	Diabetic Retinopathy	C0011884	disease	Eye Diseases; Endocrine System Diseases; Cardiovascular Diseases	Disease or Syndrome	645	213	0.01		1	1	0	2016	2016
AKT3	10000	Cardiomegaly	C0018800	phenotype	Pathological Conditions, Signs and Symptoms; Cardiovascular Diseases	Finding	267	11	0.01		1	1	0	2005	2005
AKT3	10000	Multiple Myeloma	C0026764	disease	Neoplasms; Immune System Diseases; Hemic and Lymphatic Diseases; Cardiovascular Diseases	Neoplastic Process	1740	865	0.01		1	1	0	2016	2016
AKT3	10000	Congenital heart disease	C0152021	group	Congenital, Hereditary, and Neonatal Diseases and Abnormalities; Cardiovascular Diseases	Congenital Abnormality	267	80	0.01		1	1	0	2019	2019
AKT3	10000	Acute myocardial infarction	C0155626	disease	Pathological Conditions, Signs and Symptoms; Cardiovascular Diseases	Disease or Syndrome	766	118	0.01		1	1	0	2018	2018
AKT3	10000	Capillary malformation (disorder)	C0340803	disease	Congenital, Hereditary, and Neonatal Diseases and Abnormalities; Cardiovascular Diseases	Congenital Abnormality	40	13	0.01		1	1	0	2015	2015
TACC3	10460	Multiple Myeloma	C0026764	disease	Neoplasms; Immune System Diseases; Hemic and Lymphatic Diseases; Cardiovascular Diseases	Neoplastic Process	1740	865	0.01		1	1	0	2004	2004
ARPP21	10777	Coronary Arteriosclerosis	C0010054	disease	Cardiovascular Diseases	Disease or Syndrome	1282	440	0.01		1	1	0	2018	2018
ARPP21	10777	Coronary heart disease	C0010068	disease	Cardiovascular Diseases	Disease or Syndrome	1576	1178	0.01		1	1	0	2018	2018
ARPP21	10777	Diabetic Retinopathy	C0011884	disease	Eye Diseases; Endocrine System Diseases; Cardiovascular Diseases	Disease or Syndrome	645	213	0.01		1	1	0	2018	2018
ARPP21	10777	Myocardial Infarction	C0027051	disease	Pathological Conditions, Signs and Symptoms; Cardiovascular Diseases	Disease or Syndrome	1800	680	0.01		1	1	0	2018	2018
ARPP21	10777	Coronary Artery Disease	C1956346	disease	Cardiovascular Diseases	Disease or Syndrome	1708	1577	0.01		1	1	0	2018	2018
RYBP	23429	Multiple Myeloma	C0026764	disease	Neoplasms; Immune System Diseases; Hemic and Lymphatic Diseases; Cardiovascular Diseases	Neoplastic Process	1740	865	0.01		1	1	0	2011	2011
TRAT1	50852	Arteriosclerosis	C0003850	disease	Cardiovascular Diseases	Disease or Syndrome	2006	267	0.01		1	1	0	2019	2019
TRAT1	50852	Ataxia Telangiectasia	C0004135	disease	Congenital, Hereditary, and Neonatal Diseases and Abnormalities; Nutritional and Metabolic Diseases; Immune System Diseases; Nervous System Diseases; Cardiovascular Diseases	Disease or Syndrome	384	698	0.01		1	1	0	2010	2010
TRAT1	50852	Atherosclerosis	C0004153	disease	Cardiovascular Diseases	Disease or Syndrome	2044	281	0.01		1	1	0	2019	2019
TRAT1	50852	Multiple Myeloma	C0026764	disease	Neoplasms; Immune System Diseases; Hemic and Lymphatic Diseases; Cardiovascular Diseases	Neoplastic Process	1740	865	0.01		1	1	0	2019	2019
TRAT1	50852	Cerebrovascular accident	C0038454	group	Nervous System Diseases; Cardiovascular Diseases	Disease or Syndrome	1658	591	0.01		1	1	0	2019	2019
ULK4	54986	Aortic Diseases	C0003493	group	Cardiovascular Diseases	Disease or Syndrome	43	2	0.01		1	1	0	2016	2016
ULK4	54986	acute aortic dissection	C0241868	disease	Cardiovascular Diseases	Disease or Syndrome	63	0	0.01		1	1	0	2016	2016
SUCNR1	56670	Arteriosclerosis	C0003850	disease	Cardiovascular Diseases	Disease or Syndrome	2006	267	0.01		1	1	0	2004	2004
SUCNR1	56670	Atherosclerosis	C0004153	disease	Cardiovascular Diseases	Disease or Syndrome	2044	281	0.01		1	1	0	2004	2004
SUCNR1	56670	Hypertension, Renovascular	C0020545	disease	Female Urogenital Diseases and Pregnancy Complications; Male Urogenital Diseases; Cardiovascular Diseases	Disease or Syndrome	78	8	0.01		1	1	0	2004	2004
SUCNR1	56670	Right Ventricular Hypertrophy	C0162770	disease	Pathological Conditions, Signs and Symptoms; Cardiovascular Diseases	Disease or Syndrome	160	6	0.01		1	1	0	2016	2016
SUCNR1	56670	Ventricular hypertrophy	C0340279	disease	Pathological Conditions, Signs and Symptoms; Cardiovascular Diseases	Disease or Syndrome	60	9	0.01		1	1	0	2016	2016
SUCNR1	56670	renin induced hypertension	C0597854	disease		Disease or Syndrome	11	0	0.01		1	1	0	2019	2019
ACKR3	57007	Coronary Arteriosclerosis	C0010054	disease	Cardiovascular Diseases	Disease or Syndrome	1282	440	0.01		1	1	0	2018	2018
ACKR3	57007	Coronary heart disease	C0010068	disease	Cardiovascular Diseases	Disease or Syndrome	1576	1178	0.01		1	1	0	2018	2018
ACKR3	57007	Heartburn	C0018834	phenotype	Pathological Conditions, Signs and Symptoms	Sign or Symptom	139	5	0.01		1	1	0	2019	2019
ACKR3	57007	Cerebrovascular accident	C0038454	group	Nervous System Diseases; Cardiovascular Diseases	Disease or Syndrome	1658	591	0.01		1	1	0	2020	2020
ACKR3	57007	Tetralogy of Fallot	C0039685	disease	Congenital, Hereditary, and Neonatal Diseases and Abnormalities; Cardiovascular Diseases	Congenital Abnormality	274	83	0.01		1	1	0	2017	2017
ACKR3	57007	Vascular Diseases	C0042373	group	Cardiovascular Diseases	Disease or Syndrome	688	40	0.01		1	1	0	2019	2019
ACKR3	57007	Essential Hypertension	C0085580	disease	Cardiovascular Diseases	Disease or Syndrome	445	293	0.01		1	1	0	2016	2016
ACKR3	57007	Left Ventricular Hypertrophy	C0149721	disease	Pathological Conditions, Signs and Symptoms; Cardiovascular Diseases	Disease or Syndrome	403	67	0.01		1	1	0	2004	2004
ACKR3	57007	Renal sclerosis with hypertension	C0264657	disease	Female Urogenital Diseases and Pregnancy Complications; Male Urogenital Diseases; Cardiovascular Diseases	Disease or Syndrome	29	9	0.01		1	1	0	2009	2009
ACKR3	57007	Chronic heart failure	C0264716	disease	Cardiovascular Diseases	Disease or Syndrome	223	11	0.01		1	1	0	2020	2020
ACKR3	57007	Carney Complex	C0406810	disease	Congenital, Hereditary, and Neonatal Diseases and Abnormalities; Neoplasms; Cardiovascular Diseases	Disease or Syndrome	82	27	0.01		1	1	0	2012	2012
ACKR3	57007	renin induced hypertension	C0597854	disease		Disease or Syndrome	11	0	0.01		1	1	0	2019	2019
ACKR3	57007	genetic hypertension	C0598428	disease	Congenital, Hereditary, and Neonatal Diseases and Abnormalities; Cardiovascular Diseases	Disease or Syndrome	34	2	0.01		1	1	0	2002	2002
ACKR3	57007	Cardiomyopathy, Familial Idiopathic	C1449563	disease	Cardiovascular Diseases	Disease or Syndrome	773	243	0.01		1	1	0	2014	2014
ACKR3	57007	ST segment elevation myocardial infarction	C1536220	disease	Pathological Conditions, Signs and Symptoms; Cardiovascular Diseases	Disease or Syndrome	264	16	0.01		1	1	0	2018	2018
ACKR3	57007	Coronary Artery Disease	C1956346	disease	Cardiovascular Diseases	Disease or Syndrome	1708	1577	0.01		1	1	0	2018	2018
VANGL2	57216	Coronary heart disease	C0010068	disease	Cardiovascular Diseases	Disease or Syndrome	1576	1178	0.01		1	1	0	2018	2018
VANGL2	57216	Acute myocardial infarction	C0155626	disease	Pathological Conditions, Signs and Symptoms; Cardiovascular Diseases	Disease or Syndrome	766	118	0.01		1	1	0	2017	2017
DPP10	57628	Cardiac Arrhythmia	C0003811	phenotype	Pathological Conditions, Signs and Symptoms; Cardiovascular Diseases	Disease or Syndrome	559	111	0.01		1	1	0	2019	2019
DPP10	57628	Heart failure	C0018801	disease	Cardiovascular Diseases	Disease or Syndrome	1499	201	0.01		1	1	0	2019	2019
DPP10	57628	Congestive heart failure	C0018802	disease	Cardiovascular Diseases	Disease or Syndrome	1760	165	0.01		1	1	0	2019	2019
KCNIP4	80333	Cardiac Arrhythmia	C0003811	phenotype	Pathological Conditions, Signs and Symptoms; Cardiovascular Diseases	Disease or Syndrome	559	111	0.01		1	1	0	2017	2017
KCNIP4	80333	Ischemic stroke	C0948008	disease	Nervous System Diseases; Cardiovascular Diseases	Disease or Syndrome	1159	704	0.01		1	1	0	2019	2019
DNER	92737	Deep Vein Thrombosis	C0149871	disease	Cardiovascular Diseases	Disease or Syndrome	230	93	0.01		1	1	0	2017	2017
DNER	92737	Anterior myocardial infarction	C0340293	disease	Pathological Conditions, Signs and Symptoms; Cardiovascular Diseases	Disease or Syndrome	47	3	0.01		1	1	0	2017	2017
DNER	92737	hypertensive nephropathy	C0848548	disease	Female Urogenital Diseases and Pregnancy Complications; Male Urogenital Diseases; Cardiovascular Diseases	Disease or Syndrome	55	8	0.01		1	1	0	2019	2019
DNER	92737	Ischemic stroke	C0948008	disease	Nervous System Diseases; Cardiovascular Diseases	Disease or Syndrome	1159	704	0.01		1	1	0	2018	2018
DNER	92737	Acute Coronary Syndrome	C0948089	disease	Cardiovascular Diseases	Disease or Syndrome	440	139	0.01		1	1	0	2019	2019
DNER	92737	Cardiovascular morbidity	C1301700	phenotype		Disease or Syndrome	75	2	0.01		1	1	0	2019	2019
DNER	92737	Cerebellar stroke	C2674383	disease	Nervous System Diseases; Cardiovascular Diseases	Disease or Syndrome	1	0	0.01		1	1	0	2018	2018
DNER	92737	Idiopathic pulmonary arterial hypertension	C3203102	disease	Respiratory Tract Diseases	Disease or Syndrome	776	24	0.01		1	1	0	2017	2017
SPATA18	132671	Cardiomyopathies	C0878544	group	Cardiovascular Diseases	Disease or Syndrome	925	294	0.01		1	1	0	2018	2018
NAALADL2	254827	Behcet Syndrome	C0004943	disease	Congenital, Hereditary, and Neonatal Diseases and Abnormalities; Eye Diseases; Skin and Connective Tissue Diseases; Stomatognathic Diseases; Cardiovascular Diseases	Disease or Syndrome	502	243	0.01		1	1	1	2017	2017
NAALADL2	254827	Chromosome 6pter-P24 Deletion Syndrome	C2675486	disease	Pathological Conditions, Signs and Symptoms; Congenital, Hereditary, and Neonatal Diseases and Abnormalities; Eye Diseases; Musculoskeletal Diseases; Nervous System Diseases; Otorhinolaryngologic Diseases; Cardiovascular Diseases	Disease or Syndrome	1	0	0.01		1	1	0	2017	2017
LINC00299	339789	Arteriosclerosis	C0003850	disease	Cardiovascular Diseases	Disease or Syndrome	2006	267	0.01		1	1	0	2019	2019
LINC00299	339789	Atherosclerosis	C0004153	disease	Cardiovascular Diseases	Disease or Syndrome	2044	281	0.01		1	1	0	2019	2019

## Sheet: Genes Count
Genes	Count
SCN5A	121
RYR2	60
SCN10A	51
EPAS1	28
NPPC	27
ACKR3	27
CHRM3	23
HDAC4	23
FGFR3	16
AKT3	15
DNER	15
TGFA	14
GLI2	13
KALRN	13
KCNN3	12
NSD2	12
AGXT	11
ULK4	9
ALK	9
LPP	8
FHIT	8
MSH2	8
SLC16A1	8
SUCNR1	8
NAALADL2	6
SPATS2L	5
LINC00299	5
TNFRSF8	5
MATN1	5
ARPP21	5
TRAT1	5
KIF1A	4
DAB1	4
DPP10	4
HNMT	3
NFU1	3
LETM1	3
NDUFA10	3
TRIM58	3
FNDC3B	3
DIS3L2	3
VANGL2	3
SKIL	3
CEP63	2
RBM47	2
KCNIP4	2
CACNB4	1
CTNNA2	1
AAK1	1
NLGN1	1
LIMCH1	1
ACOT11	1
EPB41L5	1
HS1BP3	1
PKN2-AS1	1
GSTM5	1
CEP135	1
TACC3	1
RYBP	1
SPATA18	1

## Sheet: Disease
Disease	Count
Hypertensive_disease	20
Multiple_Myeloma	17
Congestive_heart_failure	13
Atherosclerosis	13
Arteriosclerosis	12
Coronary_heart_disease	11
Heart_failure	10
Myocardial_Infarction	10
Ischemic_stroke	10
Coronary_Artery_Disease	10
Idiopathic_pulmonary_arterial_hypertension	9
Cerebrovascular_accident	9
Cardiovascular_Diseases	9
Ventricular_Septal_Defects	7
Coronary_Arteriosclerosis	7
Atrial_Fibrillation	6
Pulmonary_arterial_hypertension	6
Right_Ventricular_Hypertrophy	6
Cardiomyopathy,_Familial_Idiopathic	6
Red_Blood_Cell_Count_measurement	6
Cardiomyopathies	5
Paroxysmal_atrial_fibrillation	5
Heart_Diseases	5
Ventricular_arrhythmia	5
Cardiac_Arrhythmia	5
Cardiac_Arrest	5
Tetralogy_of_Fallot	5
White_Blood_Cell_Count_procedure	5
Acute_myocardial_infarction	5
Chronic_heart_failure	5
Cardiomyopathy,_Dilated	4
Sick_Sinus_Syndrome	4
Hypertrophic_Cardiomyopathy	4
Persistent_atrial_fibrillation	4
familial_atrial_fibrillation	4
Myocardial_Ischemia	4
Sudden_Cardiac_Death	4
Atrial_Septal_Defects	4
Venous_Thromboembolism	4
Blood_Protein_Measurement	4
Proliferative_diabetic_retinopathy	4
Middle_Cerebral_Artery_Occlusion	4
Vascular_Diseases	4
VENTRICULAR_TACHYCARDIA,_CATECHOLAMINERGIC_POLYMORPHIC,_1_(disorder)	3
Brugada_Syndrome_(disorder)	3
Long_QT_Syndrome	3
Torsades_de_Pointes	3
Arrhythmogenic_Right_Ventricular_Dysplasia	3
Ventricular_Fibrillation	3
Atrioventricular_Block	3
Patent_ductus_arteriosus	3
Congenital_Heart_Defects	3
Acute_Coronary_Syndrome	3
Supraventricular_tachycardia	3
RDW_-_Red_blood_cell_distribution_width_result	3
Diastolic_blood_pressure	3
Von_Hippel-Lindau_Syndrome	3
Diabetic_Retinopathy	3
Congenital_heart_disease	3
Aortic_Valve_Insufficiency	3
Waldenstrom_Macroglobulinemia	3
Heartburn	3
Subarachnoid_Hemorrhage	3
Essential_Hypertension	3
Cardiomegaly	3
Brugada_Syndrome_1	2
Ventricular_Fibrillation,_Paroxysmal_Familial,_1	2
Tachycardia,_Ventricular	2
Paroxysmal_familial_ventricular_fibrillation	2
Romano-Ward_Syndrome	2
Sinus_Node_Dysfunction_(disorder)	2
Heart_Block	2
Pulmonary_Hypertension	2
Varicosity	2
Tachycardia	2
Brugada_ECG_Pattern	2
CARDIAC_CONDUCTION_DEFECT,_NONSPECIFIC_(disorder)	2
Nodal_rhythm_disorder	2
Other_specified_cardiac_arrhythmias	2
Ectopic_rhythm	2
Intermittent_Claudication	2
Brain_Ischemia	2
Premature_ventricular_contractions	2
Right_bundle_branch_block	2
Atrial_Premature_Complexes	2
Left_ventricular_noncompaction	2
Left_ventricular_noncompaction_cardiomyopathy	2
Cutis_marmorata	2
Mucocutaneous_Lymph_Node_Syndrome	2
Intracranial_Hypertension	2
Blood_Pressure	2
Abnormal_heart_valve_morphology	2
Blood_basophil_count_(lab_test)	2
Electrocardiogram_change	2
Right_ventricular_cardiomyopathy	2
Heart_Function_Tests	2
Paroxysmal_ventricular_tachycardia	2
Sinus_bradycardia	2
First_degree_atrioventricular_block	2
Trifascicular_block	2
Conduction_disorder_of_the_heart	2
Electrocardiogram:_P-R_interval	2
ST_segment_elevation_(finding)	2
Electrocardiography	2
continuous_electrocardiogram_sinus_bradycardia_(finding)	2
AV_Block_First_Degree_by_ECG_Finding	2
Peripheral_Arterial_Diseases	2
Truncus_Arteriosus,_Persistent	2
Lone_atrial_fibrillation	2
Induced_ventricular_tachycardia	2
Chronic_atrial_fibrillation	2
Hypertrophic_obstructive_cardiomyopathy	2
Ventricular_tachycardia,_polymorphic	2
Andersen_Syndrome	2
Fibrillation	2
Long_Qt_Syndrome_2	2
Cardiac_channelopathy	2
Cerebral_Infarction	2
Atrial_hypertrophy	2
Dissecting_aneurysm_of_the_thoracic_aorta	2
Complete_atrioventricular_block	2
Idiopathic_pulmonary_hypertension	2
Heart_Failure,_Right-Sided	2
hypertensive_nephropathy	2
Blood_Coagulation_Disorders	2
Ataxia_Telangiectasia	2
Carney_Complex	2
ST_segment_elevation_myocardial_infarction	2
renin_induced_hypertension	2
LONG_QT_SYNDROME_3	1
Hereditary_bundle_branch_system_defect	1
ARRHYTHMOGENIC_RIGHT_VENTRICULAR_DYSPLASIA,_FAMILIAL,_2	1
CARDIOMYOPATHY,_DILATED,_1E	1
SICK_SINUS_SYNDROME_1,_AUTOSOMAL_RECESSIVE	1
CARDIOMYOPATHY,_FAMILIAL,_WITH_CONDUCTION_DISTURBANCE	1
Familial_dilated_cardiomyopathy	1
Stress-induced_polymorphic_ventricular_tachycardia	1
Bundle-Branch_Block	1
Long_QT_syndrome_type_3	1
Familial_ventricular_tachycardia	1
Portal_Hypertension	1
Urethral_obstruction_sequence	1
Tachyarrhythmia	1
Diabetic_Cardiomyopathies	1
Atrial_standstill	1
ATRIAL_FIBRILLATION,_FAMILIAL,_1_(disorder)	1
Heart_Block,_Nonprogressive	1
Cardiac_Conduction_Defect,_Nonprogressive	1
ATRIAL_STANDSTILL_1	1
Auriculo-Ventricular_Dissociation	1
Primary_Erythermalgia	1
Shortened_QT_interval	1
Familial_primary_pulmonary_hypertension	1
Pulmonary_Hypertension,_Primary,_Fenfluramine-Associated	1
Pulmonary_Hypertension,_Primary,_1,_With_Hereditary_Hemorrhagic_Telangiectasia	1
Pulmonary_Hypertension,_Primary,_1	1
Aortic_Valve_Stenosis	1
Brain_Infarction	1
Myocardial_Reperfusion_Injury	1
Congenital_stenosis_of_aortic_valve	1
Rheumatic_aortic_stenosis	1
Other_cardiomyopathies	1
Other_specified_conduction_disorders	1
Congenital_long_QT_syndrome	1
Infarction,_Middle_Cerebral_Artery	1
Noonan_Syndrome	1
Aarskog_syndrome	1
Left_Bundle-Branch_Block	1
Intracranial_Aneurysm	1
Raynaud_Phenomenon	1
Acrocyanosis	1
Occlusion_of_artery_(disorder)	1
Maculopathy_with_diabetes_mellitus	1
Peripheral_edema	1
Edema_of_eyelid	1
Fasting_blood_glucose_measurement	1
Abnormality_of_cardiovascular_system_morphology	1
Hypotension	1
Dilatation_of_the_ventricular_cavity	1
Angina_Pectoris	1
Atrial_Flutter	1
Palpitations	1
Wolff-Parkinson-White_Syndrome	1
Prolonged_QT_interval	1
Left_anterior_fascicular_block	1
Left_posterior_fascicular_block	1
electrocardiogram_-_left_anterior_hemiblock	1
electrocardiogram_left_posterior_hemiblock_(finding)	1
Reduced_systolic_function	1
Complete_heart_block_with_broad_QRS_complexes	1
Vasculitis	1
Mean_blood_pressure	1
Mitral_Valve_Insufficiency	1
Megalencephaly_cutis_marmorata_telangiectatica_congenita	1
Diastolic_blood_pressure_measurement	1
Systolic_blood_pressure_measurement	1
heart_rate	1
Interrupted_aortic_arch	1
Cardiovascular_Abnormalities	1
Lenegre's_disease	1
Henoch-Schoenlein_Purpura	1
Long_QT_Syndrome_1	1
Acquired_long_QT_syndrome	1
Post_MI	1
Cavernous_Hemangioma_of_Brain	1
Bidirectional_tachycardia	1
Bradyarrhythmia_(disorder)	1
Supraventricular_arrhythmia	1
Atrial_tachycardia	1
Subacute_Bacterial_Endocarditis	1
Vasculitis,_Leukocytoclastic,_Cutaneous	1
Disorder_of_pericardium	1
Vascular_Neoplasms	1
Leukocytoclastic_vasculitis	1
Neuro-Behcet_disease	1
Iron_deficiency_anemia_secondary_to_chronic_blood_loss	1
Vascular_anomaly	1
Anemia_due_to_blood_loss	1
OVERLAP_CONNECTIVE_TISSUE_DISEASE	1
Coronary_microvascular_dysfunction	1
Non-ST_Elevated_Myocardial_Infarction	1
Aortic_Aneurysm	1
Situs_ambiguus	1
Hemangioma_of_skin	1
PATENT_DUCTUS_ARTERIOSUS_1	1
Idiopathic_non-cirrhotic_portal_hypertension	1
Blood_in_stool	1
Ehlers-Danlos_Syndrome	1
Pericardial_effusion	1
Mural_thrombus	1
Mural_thrombus_of_heart	1
Cardio-facio-cutaneous_syndrome	1
Heart_valve_disease	1
Short_Qt_Syndrome	1
Jervell-Lange_Nielsen_Syndrome	1
Turner_Syndrome	1
Bradycardia-tachycardia_syndrome	1
Chronic_myocardial_ischemia	1
Keshan_disease	1
Premature_Cardiac_Complex	1
Familial_sick_sinus_syndrome	1
Bradycardia	1
ARRHYTHMOGENIC_RIGHT_VENTRICULAR_DYSPLASIA,_FAMILIAL,_5_(disorder)	1
LONG_QT_SYNDROME_9_(disorder)	1
Sudden_arrhythmic_death_syndrome	1
Sudden_unexpected_nocturnal_death_syndrome	1
Erythromelalgia	1
Aortic_Aneurysm,_Abdominal	1
Aneurysm,_Ruptured	1
Microscopic_Polyarteritis	1
Blood_spots	1
refractory_multiple_myeloma	1
Cardioembolic_stroke	1
Stroke,_Lacunar	1
Vascular_inflammations	1
Carotid_Artery_Thrombosis	1
Capillary_malformation_(disorder)	1
Aortic_Diseases	1
acute_aortic_dissection	1
Hypertension,_Renovascular	1
Ventricular_hypertrophy	1
Left_Ventricular_Hypertrophy	1
Renal_sclerosis_with_hypertension	1
genetic_hypertension	1
Deep_Vein_Thrombosis	1
Anterior_myocardial_infarction	1
Cardiovascular_morbidity	1
Cerebellar_stroke	1
Behcet_Syndrome	1
Chromosome_6pter-P24_Deletion_Syndrome	1
