# Supplementary material for: Whole-Genome Sequencing of 100 Genomes Identifies a Distinctive Genetic Susceptibility Profile of Qatari Patients with Hypertension
Source: J Pers Med. 2022 Apr 29;12(5):722. doi: 10.3390/jpm12050722 (PMC9144388; doi:10.3390/jpm12050722)
Supplement: Supplementary file 1 [file jpm-12-00722-s001.zip › File_S7.xlsx]

## Sheet: SNPs_and_Gene_Frequency
Table:	The hypertension-associated SNPs frequency in literature
Variation ID	Chromosome	Position	Overlapped Gene	Nearest Upstream Gene	Nearest Downstream Gene	papercount
rs1799983	chr7	150999023	NOS3	-	-	35
rs699	chr1	230710048	AGT	-	-	34
rs5186	chr3	148742201	AGTR1	-	-	26
rs2070744	chr7	150992991	NOS3	-	-	24
rs9939609	chr16	53786615	FTO	-	-	19
rs1801133	chr1	11796321	MTHFR	-	-	19
rs671	chr12	111803962	ALDH2	-	-	17
rs11191548	chr10	103086421	CNNM2	-	-	16
rs4343	chr17	63488670	AC113554.1	-	-	15
rs4762	chr1	230710231	AGT	-	-	14
rs3025039	chr6	43784799	VEGFA	-	-	13
rs17249754	chr12	89666809	ATP2B1	-	-	12
rs2010963	chr6	43770613	AL136131.3	-	-	12
rs3918226	chr7	150993088	NOS3	-	-	12
rs5443	chr12	6845711	CDCA3	-	-	12
rs3754777	chr2	168159404	STK39	-	-	11
rs4961	chr4	2904980	ADD1	-	-	11
rs10757278	chr9	22124478	-	CDKN2B-AS1	AL157937.1	10
rs662799	chr11	116792991	-	APOA5	AP006216.2	10
rs1799752	chr17	63488530	AC113554.1	-	-	10
rs2576178	chr10	88583641	RNLS	-	-	10
rs243865	chr16	55477894	MMP2	-	-	10
rs699947	chr6	43768652	-	AL136131.2	VEGFA	10
rs2241766	chr3	186853103	ADIPOQ-AS1	-	-	10
Table:	The hypertension-associated genes frequency in literature
gene	Paper Count
eNOS	205
BMPR2	187
VEGF	174
MTHFR	146
CYP11B2	138
P450	117
NADPH	112
ATPase	81
KCNJ5	79
ACE2	75
APOL1	75
CYP17A1	73
APOE	68
NOS3	68
AT1R	67
AGTR1	65
PPAR	65
PI3K	64
WNK1	58
WNK4	55
myosin	54
STAT3	54
ERK1	51
CYP11B1	50
PKD1	48
COPD	43
KCNK3	43
GNB3	42
PKD2	41
ACTH	40
TLR4	40
EGFR	39
KLHL3	39
VEGFA	39
CACNA1D	37
ACVRL1	35
ADD1	35
ADRB2	35
ALDH2	35
ATP1A1	35
FSGS	33
SDHB	32
UMOD	32
CGRP	31
CUL3	31
EIF2AK4	31
kallikrein	31
PCSK9	31
SPAK	31
AMPK	30
ATP2B1	30
