# Supplementary material for: Whole-Genome Sequencing of 100 Genomes Identifies a Distinctive Genetic Susceptibility Profile of Qatari Patients with Hypertension
Source: J Pers Med. 2022 Apr 29;12(5):722. doi: 10.3390/jpm12050722 (PMC9144388; doi:10.3390/jpm12050722)
Supplement: Supplementary file 1 [file jpm-12-00722-s001.zip › File_S8.xlsx]

## Sheet: venn_result27688
Names	total	elements
GWAS Text Mining	21	ULK4
		FGFR3
		FHIT
		KALRN
		KCNN3
		HDAC4
		GLI2
		FNDC3B
		AGXT
		FAM117B
		EPAS1
		SCN10A
		NFU1
		TMEM56
		AKT3
		RBM47
		RYR2
		TGFA
		MSH2
		NPPC
		SCN5A
GWAS	194	APBB2
		ISCA1P6
		SIDT1
		AC074019.1
		AC092954.2
		MREG
		AC007389.1
		LINC00698
		HNMT
		LINC01346
		AC023469.2
		LINC01832
		RNU6ATAC4P
		AC012491.1
		AC073365.1
		NAALADL2
		LONRF2
		AC097522.1
		HS1BP3
		LINC02607
		EXOC1
		ARGFX
		AC069154.1
		LINC02077
		AC079922.1
		AC079988.1
		PECR
		AC019130.1
		AC011592.1
		AC128716.1
		HDAC4-AS1
		AL591885.1
		SPATS2L
		AC019211.1
		PTPN4
		TRANK1
		MAIP1
		C2orf69
		TNFRSF8
		HNRNPKP4
		SATB2-AS1
		MEGF6
		LARP7P4
		CDK4P1
		GPR155
		AC139712.1
		AL390115.1
		LINC01134
		PARP15
		RN7SKP43
		AC017083.3
		LCLAT1
		CEP63
		AL596087.1
		AC019068.1
		TACC3
		AC242852.1
		ACOT11
		ALG1L2
		TYW5
		ECM1P2
		IQCJ-SCHIP1
		AL592447.1
		LINC00299
		MIR7846
		LINC01941
		SPATA18
		LINC01850
		AC244021.1
		AC013404.1
		LINC02238
		AC107304.1
		AL929288.1
		LINC01940
		AC092966.1
		KIF1A
		GUCA1C
		AC007749.1
		FTH1P6
		KIAA1211
		RAB11FIP5
		AC079922.2
		SETP14
		AC092617.1
		CHRM3
		NSUN7
		GSTM5
		SKIL
		AC097491.1
		SUCNR1
		AC009414.1
		RNA5SP52
		AAK1
		AC092650.1
		SLC16A1
		LINC01784
		KCNS3
		AC117462.1
		RYBP
		ACKR3
		LPP
		SUSD5
		RNU6-578P
		AL591888.1
		CEP135
		NSD2
		ARPP21
		DAB1
		LINC01691
		ALK
		RF00424
		AL805961.1
		LETM1
		EMBP1
		AC012451.1
		AC134508.1
		DPP10-AS1
		GABRG1
		AL161638.1
		AC058822.1
		AL691515.2
		TRAT1
		LINC01645
		ACTG1P22
		AC012065.5
		VANGL2
		CNRIP1
		AC009975.1
		AC024560.1
		SZRD1
		AC067960.1
		GABRA2
		AC104072.1
		AC097499.1
		AC009310.1
		LINC02612
		KCNK12
		AC079150.2
		LINC01807
		MIR4431
		DIS3L2
		PRAMEF11
		TRIM58
		MRPL50P1
		AC009502.1
		THSD7B
		RNU6-243P
		AC007402.1
		LINC01997
		AL034417.2
		RFC3P1
		STXBP5L
		CACNB4
		LINC01877
		RF00592
		AL592494.1
		TMEM56-RWDD3
		AL691515.1
		GAL3ST2
		AC104408.1
		AADACL2-AS1
		LIMCH1
		AC068547.1
		TMCO4
		AC139712.3
		NDUFA5P10
		NLGN1
		AC128685.1
		AC092999.1
		MATN1
		KCNIP4
		ASB18
		LINC01768
		PKN2-AS1
		AL122019.1
		AC093426.1
		STAC
		RNU7-74P
		GMPS
		CTNNA2
		NDUFA10
		DNER
		LRCH3
		AC092802.1
		AC016924.1
		PRAMEF1
		EPB41L5
		AC084030.1
		DPP10
		ALDH1L1-AS2
		FMN2
		RUBCN
		AC079612.1
		AC010967.1
Text Mining	3727	C5orf42
		ACTN4
		TRAP
		SLC18A1
		RIT2
		KCNK16
		ABCA3
		CD44
		MMP2
		PLCE1
		FARP1
		NOXA
		VEGFR2
		KCNMA1
		KCNJ2
		PINK1
		GSKIP
		SKIP
		GPR98
		GAPDHS
		ITGA5
		IFT52
		BTG2
		RXFP3
		UTP20
		CYP26A1
		MEFV
		IRP2
		EDN1
		ECHS1
		CNBP
		SLC4A1
		INPP5E
		CYP11A1
		PFKP
		ABCC6
		STOX1
		ARRB2
		KLHL2
		CXCR4
		SALL1
		PTPRR
		STR1
		DMP1
		CUBN
		P105
		ADAM12
		IRAK1
		ZAR1
		CFHR5
		IGF1
		GAS5
		AA
		IFT122
		CAVA
		SUMO1
		GP1BA
		MSL1
		DDB1
		GDF15
		STYK1
		SCAF8
		TECTA
		CA125
		HMGCS2
		IRAS
		FAM134B
		EP300
		MMP7
		B9D1
		P2Y11
		MITF
		PRKCG
		NOS2
		PCLD
		CLIP
		BTN2A1
		SLC2A5
		TRIB3
		ATP5G2
		COL4A5
		CCNB1
		C4orf22
		ZEB1
		NCX1
		PON3
		SGLT1
		PARN
		SOD2
		nNOS
		CHD9
		KCNK3
		OATP
		AATK
		PDE1C
		AQP9
		SLC4A8
		UGT2B17
		SMMHC
		FGFR1
		AP3S2
		NOSTRIN
		MTNR1B
		CLCNKA
		COPD
		ZNF208
		HIST1H4E
		GSTCD
		CTRP9
		PCSK1
		CASH
		SLC12A8
		TNS3
		NR4A2
		SLC13A1
		UGT1A1
		IP3R
		YEATS4
		CXCL13
		TEAD1
		SORL1
		HMGN1
		FISH
		FADS1
		CXADR
		SLC22A2
		SERPINF1
		CSF3R
		ANRIL
		MCAD
		CMAP
		NGAL
		SHC1
		LC3B
		EPI64C
		PTPN22
		HSD11B2
		RABGGTA
		BRCA1
		CDC25B
		BMP3
		CYP2D6
		LPAR4
		RUNX3
		EFNB1
		PRKCB
		NBCn2
		POU3F1
		ACSM3
		C5AR1
		CHIP
		CYP2C19
		ACSL3
		TRDX
		COL9A2
		ATAC
		ROCK2
		BKR1
		BBS12
		TLR1
		VKORC1
		ATP2B
		TENM4
		TRPM6
		UGT2B7
		NFAT1
		COL1A1
		PDCD5
		GRK5
		SLC8A1
		HES1
		DGUOK
		MACROD1
		STAT5
		GP73
		KCC4
		HERG
		RASSF1A
		SEL1L3
		PDCD4
		RHOC
		FOXP3
		BIRC5
		PPP3CA
		SELL
		Rho
		GNAS
		CPLX3
		RBM10
		CCL19
		SIRT6
		MKNK1
		GPR55
		BCLAF1
		GPCR
		ALK6
		CaMKIV
		MTRR
		NCOR2
		BBS7
		C2CD3
		CD38
		P150
		ASB10
		KLK8
		CEBP
		NPC2
		DUSP4
		A2ML1
		ERK1
		eNOS
		HDL2
		RBPJ
		ROR2
		ISM1
		FOXM1
		JAM1
		MAOA
		GATA6
		APOE
		MSH6
		TNNT3
		PLIN
		NR2E3
		ALDH2
		PDE7
		GPR14
		FIGF
		ING5
		MRAP
		VMAT1
		GRB2
		PIN1
		FOXA2
		SLCO2A1
		F2RL1
		FOXI2
		PRDM16
		CDK1
		N4BP2L2
		JOAG
		APOC4
		UBR3
		SHBG
		FABP5
		P2X5
		ATOH8
		SORT1
		PLIN2
		LLGL2
		PMF1
		YWHAQ
		PREP
		SLC8B1
		PPM1K
		STING
		MYH6
		GLUT
		RBFOX1
		BCHE
		CARMIL1
		GCLM
		PPM1A
		PCDH7
		NFKB2
		BP
		BCL2
		HCRTR2
		ARL13B
		CAMTA1
		ATP6
		DRD3
		IFT140
		ORAI3
		ALCAM
		DENND1A
		MHAM
		BDKRB1
		SC4MOL
		EMILIN1
		LAC
		THADA
		COL18A1
		SCCA1
		RAB3A
		MCT10
		IP3R2
		CARD8
		XRN2
		ERAF
		ADAM19
		NCC3
		TOX3
		PTRF
		CRHBP
		DNMT3B
		THRB
		CELF1
		NPR1
		ADRA2A
		ASS1
		ALAD
		AQP2
		SLC9A9
		TERC
		TMEM59
		ADIPSIN
		ADAMTS16
		GLUT2
		RGS4
		WDR19
		EDNRA
		SNX6
		NIPBL
		POLG
		RICTOR
		NCDN
		LUC7L2
		RAG1
		GHRL
		EIF3M
		IRS1
		SLC17A3
		MFN2
		TASK3
		RAD18
		MTX1
		PTMS
		CYP1A1
		GNA11
		TLCD2
		BAMBI
		GPR19
		HHT1
		BLT2
		BDH2
		LTBP1
		GNRHR
		FGF8
		SMAD9
		SENP7
		LRRK2
		PPBP
		Hsp90
		ACTC1
		OXTR
		CPEB1
		MAPK10
		SARS
		IKZF3
		H3F3B
		KDM6A
		WNT3
		NCAM1
		ZNF467
		HDLS
		ATF1
		PMCA4b
		OFD1
		sPLA2
		DHDPSL
		ZNF307
		HES7
		AGT
		BBS1
		LRRC10
		TORC1
		KIBRA
		FENDRR
		kallistatin
		FGF1
		DRB1
		IL6R
		PLD1
		ATPase
		NFIL3
		FUT4
		CHI3L1
		b
		CNIH
		TFAP2B
		NBR1
		CLDN6
		PKHD1
		PACAP
		KIF2A
		SCAD
		NOMO1
		EPHA4
		MUTYH
		OCRL
		CMTM3
		HSPA8
		UBXN7
		RARB
		MCOLN2
		PLA2R1
		ARAP1
		KCNQ5
		CD73
		TACE
		ARPC3
		ADAMTS2
		MYH13
		NPHS1
		NPT1
		LZTFL1
		WDR12
		TRPV5
		COLEC11
		COMMD5
		GSTP1
		TCF4
		CCR3
		MED12
		NOP58
		PCSK6
		CYP7A1
		RPRD1B
		STAT5A
		PDE4
		FRYL
		AGTRAP
		SRD5A2
		FKBP4
		ASAH1
		ADRA1A
		LOC101929750
		GIPR
		MYPT1
		HCFC1
		BST1
		AHI1
		myocilin
		SLC3A1
		KIAA0586
		KISS1R
		DNAAF1
		PIGF
		NADSYN1
		FTHS
		CPAMD8
		TIAM1
		KIF14
		RGS14
		PERP
		C21orf34
		GATA1
		C10orf107
		BTF3P13
		DHFR
		ATP10A
		DPH4
		PHACTR1
		TPMT
		TTC21B
		LOXL1
		ATP1A1
		SORBS2
		NFE2L2
		5HTT
		IL23R
		TGR5
		NRF1
		PRIM2
		NR1I3
		HEXIM1
		ACVR2A
		KLF4
		YWHAZ
		CYP4A22
		NKCC1
		KLKB1
		MYOD1
		SIDS
		HDAC3
		OPA1
		TRAF7
		TAGAP
		PFKL
		MOB1B
		TRAF2
		ECE1
		IL22RA2
		CXCR7
		GOT2
		GABBR1
		CHRM4
		ATP7B
		SFRP2
		BMP6
		PROX1
		PPP1R1B
		MDR3
		MRPS35P3
		NPPA
		TBX21
		MIR503HG
		KCNJ6
		PPARGC1A
		CARD14
		RTEL1
		ARHGAP42
		NCOA3
		BRD4
		SNAI1
		CD151
		CYP19A1
		MTHFD1
		PLA2G6
		SOX9
		CYP3A5
		ZFPM2
		AUF1
		DIPAS
		SEC63
		CUL4B
		GC
		MKK6
		IER3
		PDGFRB
		CEBPD
		ADRB1
		GPR158
		MLL3
		ALDH6A1
		G6PC2
		SLC34A3
		MUC5B
		ALADIN
		CGRP
		IL28B
		SLC4A5
		OAS1
		FPLD2
		ZFP36
		ADCY3
		SVEP1
		GM130
		LIN28B
		SIRT2
		GRIP1
		GDF2
		GANAB
		IKBKG
		PLOD
		IL23A
		GRHL1
		MEIS1
		ATP8B4
		TCF21
		NSD1
		SE
		NEDD4L
		rols
		GNRH1
		IL1A
		CMA1
		PDGFD
		BRCC3
		CACNA1H
		HCRTR1
		ERCC1
		EPI
		FAM3B
		KCND3
		ZIP8
		AGO2
		V290M
		RANKL
		AQP8
		CREBBP
		LDLR
		PARK7
		HIF2A
		BRINP3
		KLF2
		ABCC2
		SGK1
		SIX2
		HPS1
		SNAIL2
		NKCC2
		TFE3
		SELP
		IFT43
		TYPE
		CTR1
		XRCC4
		TANK
		FBF1
		RCAN1
		BCRP
		MAP1LC3B
		GRAIL
		NAB2
		MIR4301
		KRT8
		SH2B1
		UCA1
		TYRP1
		RFNG
		NFKBIZ
		CD177
		LGR5
		JAK2
		TMPRSS4
		5HTR2C
		SRBC
		CRCP
		BBS16
		BICD1
		BBS6
		TERF2
		TNFRSF1A
		PEDF
		ADRA2
		TCEANC
		CASP1
		ATG7
		FIND
		OAT3
		LRP1B
		SULT1C3
		SPP1
		CMDR
		PLA2G4C
		TNNT2
		ABCG8
		PHGDH
		ICA1L
		FDX1
		GRIA1
		periostin
		CG
		XIAP
		LDLC
		IL13RA1
		RANK
		ZNF627
		LOXL
		AQP11
		WNT5A
		APOA2
		TRPA1
		ILEI
		RPS29
		WIPI2
		PSPHL
		IFNAR1
		PEX26
		PTGS2
		SDHD
		BMP7
		OATP3A1
		KLHL
		CFHR1
		APOBEC3A
		OLR1
		LRP5
		EIF5A
		NEGR1
		cblC
		MRP8
		KIAA1551
		NCF1
		SPG7
		PGIS
		AGER
		TCF19
		GALNT2
		CTNNB1
		HtrA
		CLIF
		APOLLO
		KIAA0753
		FGF12
		ANKRD17
		ADH1C
		MICA
		IL21R
		GCM1
		TLR5
		ELF1
		HAS2
		CYP2C9
		DNMT3A
		BTBD9
		NT5E
		SERT
		CD83
		IMPACT
		WNK4
		BRG1
		IL18
		NCK2
		BMP15
		C1GALT1
		CCND1
		CTSK
		SGK2
		TMEM72
		NOTCH2
		RSTN
		SIGLEC1
		SULF2
		KLRG1
		CEP164
		CCL4
		TRPM2
		ADD1
		SLC30A7
		USP18
		ATXN2
		RRAS
		E2F4
		TRKA
		BMP2
		NPY1R
		PCDH15
		TAC1
		GYPA
		SOST
		TRPC1
		ESR1
		CYP4F12
		SLCO1B1
		IKAP
		FKBP5
		PPAR
		CHCHD5
		PRF1
		NFAT5
		HNF4alpha
		GPX4
		SGCZ
		ANOVA
		CDK4
		ACE2
		TCF15
		TPPP3
		GCH1
		CALB2
		ALK3
		TYMS
		CD79B
		FLI1
		LINC00575
		NBCCS
		LXRA
		SCNN1B
		IRS2
		ALG9
		SIK2
		TNFRSF6
		PTP4A3
		CUL3
		HTR5A
		IBA57
		PDE4D
		TRPC4
		RAMP3
		CNTN5
		CLIC5
		PPARgamma
		CD117
		SH2B
		MOLT
		DLEU2
		ITGB8
		GAP43
		FBXL5
		NPNT
		RBP7
		PRDM13
		NDUFAF1
		KLK12
		PDE3A
		TRHDE
		HSN2
		UQCRQ
		HPRT
		DMGDH
		HIPK3
		SAGE
		KAT5
		MDH2
		BCL6
		CDKN2B
		SAH
		DHCR7
		C5L2
		SCD1
		FGFR4
		CD295
		LIMS1
		XRCC1
		VEGFA
		ZWINT
		MAS1
		LAMA1
		CD25
		APOL1
		PIK3CD
		CDH11
		SLC7A11
		ERK5
		L3MBTL4
		FATP1
		TGFB1
		ITGA2
		DDAH
		USMG5
		CD133
		PHD1
		APEX1
		ARHR
		PAX2
		ENOPH1
		GAST
		PSEN2
		ADPN
		ADRA1D
		NR4A3
		FRMD4A
		RPS4Y1
		ARSA
		SPTLC3
		BCL11B
		TMEM207
		PTGIR
		CAPE
		SOCS3
		TMEFF2
		PI3K
		EVX1
		GLCE
		MALL
		CCNA2
		FKBP12
		IL10RB
		PARK2
		WWOX
		DD1
		TIMP1
		ATIP
		POU3F2
		INOS
		THRB1
		ALPK1
		ARID1B
		CHIT1
		KLF9
		FIGN
		PCSK2
		C21orf2
		TSPAN2
		MRC1
		WDPCP
		PCSK9
		SLC14A2
		SMG1
		IL13
		CD86
		KLK9
		CALM2
		GSK3B
		MBD2
		GPD1L
		BKR2
		TNFAIP3
		TRKB
		PSRC1
		MBS85
		COX3
		ATG3
		FOXO1
		CBLN2
		PDK4
		DUSP10
		CLCNKB
		FUT8
		PDGFR
		PKP2
		TREML2
		C1orf135
		NPHP3
		PIAS1
		AICAR
		MMP1
		S152
		STAT1
		CYB5
		GCLC
		MSRB
		MEN2A
		FJHN
		IGFBP5
		COL8A1
		NURR1
		SEC61A1
		IKBKAP
		ACHN
		SGLT2
		UPF1
		IP3R1
		MMP12
		ADAMTS6
		NME4
		IL18RAP
		COLEC12
		TNFRSF25
		TNFSF13
		DLL4
		BMP10
		PAR1
		MYOCD
		SLAMF6
		DPP6
		SLC2A1
		LSAMP
		RPH3A
		ATP2A3
		STK39
		CCR7
		CD68
		KCNQ1
		GLC1A
		TRIM47
		NR2F2
		CXCL17
		ANGPTL1
		cGKII
		RGS1
		PLXND1
		MLCK
		GREB1L
		NHE1
		SLC22A3
		HMBS
		FAM13A
		MRSA
		TRPV1
		UCP2
		C2orf48
		DTX4
		CYP21
		CRMCC
		FGFBP1
		WFS1
		PROC
		DNAJB11
		CREG
		PLXNA4
		CD146
		GRIN3A
		DOCK6
		SLC25A42
		FPR1
		beclin1
		GLCCI1
		GNLY
		CCR4
		ASPN
		PTPRC
		POT1
		KIR2DS5
		SMOC2
		BEST3
		CD14
		ABCC9
		HMGCR
		PPARD
		BPIFB4
		SPEG
		ACSS3
		UI
		AAAS
		NPAS2
		NR3C2
		DUSP12
		CACNA1C
		IRAK1BP1
		CHGB
		CD95
		LARG
		FAM3C
		ADARB1
		GGT1
		WNT1
		CCL11
		RHOD
		LSD2
		PSMD9
		IDO1
		ASK3
		COL4A2
		SRCAP
		HAS3
		CCL23
		KDM5B
		END1
		ADRBK1
		NALP3
		HMOX1
		PPP1R15A
		FCGR2A
		GALIG
		GLO1
		MC4R
		PP2A
		IMD8
		TEL
		ADH2
		TRPM7
		GRAF3
		ERAP2
		FLT1
		HSD11B
		HTR1A
		INO80B
		PDIA2
		SOCS
		GDPD4
		HNRNPD
		RBM34
		FSD2
		PMCA1
		HOTAIR
		ABHD5
		ALK5
		SMAD2
		RELP
		ADA2
		CB1R
		IGF2BP2
		MMP3
		CRHR1
		MRAS
		FIRE
		LPAR3
		TRAF6
		CCL18
		RLN3R2
		CCR6
		PNPLA3
		ADAR1
		CNTLN
		PLD2
		F13A1
		GATA3
		ANO4
		TRPML3
		SASH1
		Dicer
		BRCA2
		TFAM
		ALG10B
		KCNQ4
		RAGE
		FMR1
		LDLRAP1
		NAT8B
		ANGPTL4
		CXCR1
		BBS9
		HHEX
		HCG22
		SLC12A3
		ZPR1
		NAMPT
		LPA3
		ERCC4
		SLC31A1
		MMP8
		INSM1
		PLA2G12B
		RNASE13
		53BP1
		CTNS
		IRP1
		GDNF
		Fli1
		TRPC5
		SCGB1A1
		NTRK2
		CaCC
		MFGE8
		GSTM1
		IL10
		CEP290
		PRMT5
		AMFR
		THEM5
		CAT2
		ROMK
		LOXIN
		MAPK1
		HSD17B3
		CORT
		PAK7
		SLC30A8
		GADD45A
		CLIC4
		HIC1
		TSC1
		ACDMPV
		TMEM70
		HOXD12
		KLK7
		ALOX5AP
		LRP1
		RXFP4
		POSTN
		API5
		ANKH
		RIPK3
		BIRC6
		SLC8A2
		CYP27B1
		CALCB
		SH3PXD2B
		PPP3R1
		UGGT2
		PAX6
		SCG2
		STIM2
		ZC3HC1
		TREM2
		FMO3
		PADI4
		PLAT
		MDM2
		KCNK9
		HPA1
		TNFSF11
		THSD7A
		RPGRIP1L
		BLVRA
		CXCL2
		GNAI1
		AKT2
		EGFR
		IKBKB
		BLAST
		MAP3K15
		MYEOV
		CYB5B
		ZNF9
		NDRG1
		MYL3
		THBS4
		BSCL
		SDHAF2
		APOA
		SNX5
		RASGEF1B
		MYLK
		CYP4F2
		SOD1
		FSCN1
		SIRT5
		CXCR3
		U106
		GPBAR1
		AKAP6
		C10orf71
		MTMR4
		CBR3
		CTLA4
		SNX9
		FZD5
		NR4A1
		AQP3
		ACOX
		SHP2
		WNT2
		SIRPA
		LMP10
		PBGD
		ERBB2
		CREB1
		ADAMTS8
		PDX1
		PRPF31
		NFATc
		S
		TLR7
		SMAD1
		MODY3
		NPHS2
		ATIII
		LGALS3
		MYT1L
		TRF2
		PHD3
		CLDN14
		CCPG1
		TARS2
		IL17F
		NPHP2
		CFL1
		PFIC
		SELPLG
		CD28
		SMARCA4
		TRHR
		CD29
		CADASIL
		MCOLN3
		LRP8
		EML6
		NAT2
		TGFBRAP1
		PRG2
		PIGQ
		OAT1
		ZNRF3
		NISCH
		BBS4
		MPHOSPH6
		MEOX2
		CD161
		EML4
		STAT5B
		KIR2DS2
		XIST
		OBFC1
		PRPF8
		ENPEP
		HSD3B2
		X
		RhoE
		ATF2
		IPCEF1
		NOX3
		CD74
		PH
		C2orf80
		LIPG
		SP140
		G6PD
		KLF17
		MUC17
		LINC00483
		KLF5
		APOLD1
		TRPV4
		SLC25A11
		CD137
		PROKR2
		DM
		PDE5A
		FBLN2
		NOX5
		MAPK8
		MYPT2
		ROBO4
		KCNJ12
		ELOVL2
		HDAC8
		ME
		FOXI1
		GPR35
		CPEB4
		MYOC
		ACVR1
		COMP
		STAR
		NPT2
		THBS1
		SCLT1
		MTAP
		H2AX
		COL6A5
		PIK3R2
		ABL1
		PLEKHG5
		NCOR1
		EIF4ENIF1
		CT10
		MAP2K7
		DNAJC27
		myosin
		KIST
		TMPRSS7
		MI
		ACTR
		TBX3
		VEGFR3
		PDE7A
		AKR1B1
		DAXX
		ALK7
		RASL11B
		GRID2
		CALN1
		ELMO1
		DIO2
		LRP2
		GPER1
		UXS1
		MTDH
		SUR1
		SPTA1
		HSP90AB1
		PCMTD1
		MHC2TA
		KCNJ3
		MYCN
		MAPK13
		CMTM4
		MTHFD1L
		HIST1H2AC
		CD154
		RALGPS2
		GCKR
		APLN
		TRPC6
		CDK7
		AREB6
		LIG1
		HRH1
		HCG18
		GLDC
		EHMT1
		CHEK2
		APDS
		DRD4
		SUZ12
		PLA2G7
		GDF11
		TERT
		CD247
		KRT18
		PAI1
		P125
		MFAP2
		KCMF1
		WWC3
		SOCS1
		IL17RA
		GPR40
		GGCX
		STRA6
		PI11
		HTRA1
		ASIC
		SLC26A2
		CD15
		ETRA
		WISP1
		ATP2B4
		CAMK4
		Tric
		P2X4
		CRB3
		G1
		FGF5
		MZF1
		CETP
		APOC2
		PHLDA2
		ADAR
		GGCT
		P2RX1
		ARMS2
		NDUFA7
		HARC
		C20orf103
		GRIK3
		PDE10A
		GLUT1
		CACNB2
		PRDC
		PAD4
		RHOQ
		SLC29A1
		P2Y2
		GLRX
		SAA1
		CYP19
		ST3GAL4
		ALG8
		TOX2
		Mona
		FBXW7
		KNG1
		CASR
		peptidase
		XRN1
		CDK2
		TFAP2A
		RBFOX2
		ADTRP
		IRF2
		TWIST
		RUNX2
		CYP11B
		GRK4
		PKD1L3
		IL1RN
		FGF10
		KRT7
		NR2F6
		ADORA2B
		MICU2
		MC3R
		MAFB
		TMEM218
		PHEX
		PHF8
		ZNF396
		SOX6
		GRINA
		ADIPOR1
		P113
		TFPI
		CD10
		MECOM
		HAT1
		MEK1
		TSPEAR
		MLL5
		THRA
		TMEM87A
		TBC1D22A
		SMTN
		CAMTA2
		BBS5
		CYP17A1
		SCG3
		ARPKD
		SCN7A
		SEC62
		CD209
		DNTTIP2
		GABRB3
		SLC35G2
		ADRA1
		CXCL10
		TRPM3
		ZNF263
		P4HA1
		MAN1B1
		GOSR2
		STK32B
		UBE2Z
		ATP6AP2
		HYPA
		CRIP1
		IL10RA
		COL4A1
		GRX2
		SPS1
		GRM7
		ASH
		NBC4
		MKI67
		SLC39A8
		TSLP
		IL4R
		OAT4
		ALDH1A3
		CCL5
		SLC9C2
		TP53
		SFTPC
		RH
		JNK1
		RAPGEF2
		MAFG
		TESS
		PGL1
		BACS
		ENTPD1
		TNFA
		STK11
		SLC41A1
		KCC1
		Osr1
		C3orf58
		VASP
		S100
		CT26
		SULF1
		NLRP1
		fractalkine
		LAMB2
		HNF1B
		TGFBR3
		SCN4
		NELIN
		DCXR
		ACP1
		CASP9
		UMOD
		NBL1
		GPIIb
		SRA1
		ATP6V0A1
		CDKN1A
		SLC2A4RG
		DGKE
		AGS8
		SPAK
		HCN4
		SLC7A1
		HFE2
		URAT1
		KDM1B
		DIO1
		LIPC
		CACC
		EIF2B1
		CTRL
		CD90
		TIRAP
		ADAM17
		MADCAM1
		TORC2
		NONO
		CHRNA3
		RARRES1
		FAM78B
		ITCH
		PDZD11
		ELAVL1
		CPS1
		UGT1
		GATA2
		STOP
		SLC2A2
		BNIP3L
		CELSR2
		ATP10D
		OATP1B1
		LRG1
		CFLAR
		PRKCH
		TNAP
		PTPMT1
		NRXN3
		PIK3R1
		NHA2
		MAF
		PDGFRA
		BMAC
		ADRB3
		OR2A14
		STAMBP
		HILPDA
		FAM205A
		PTP1B
		homeobox
		HNRNPA3P1
		ADAT1
		ALK2
		MLKL
		FPR2
		CD47
		IMPDH1
		PRKACA
		KCNQ3
		ABCB11
		SLC22A12
		NOVA1
		SPRY4
		RORC
		DHEAS
		PNPLA7
		ASXL1
		IFIH1
		IDH1
		SEMA4A
		XRCC5
		PER1
		RBM39
		RAB1A
		POU5F1
		endocan
		INHA
		MLL2
		HDAC1
		MTCP1
		GPR63
		SHOX
		AGAT
		SD
		CLDN1
		ICOS
		ACTH
		NFKB1
		P100
		SIRT1
		MANBA
		ABCC1
		GFRA1
		FOSB
		CAV2
		BOLA3
		STAMP2
		MIA3
		HSD3B
		UGT1A
		IL1B
		PE
		I
		RACE
		TRF1
		WARS2
		PLEKHG1
		GABBR2
		FPLD
		TOMM40
		DEspR
		CD200R1
		IGF2R
		FGF21
		LCAT
		NIPAL1
		CAIX
		SNAIL1
		IL12B
		ST6GAL1
		APOA4
		APBA3
		SSAT
		POMC
		ZMPSTE24
		HOXA11
		CD18
		TMEM107
		SLC24A3
		KIAA1462
		NLRP12
		ATP2B3
		RSTS
		MT1A
		NCAN
		TESK2
		NPRC
		ITGA7
		SHMT
		SFMBT1
		IL28RA
		RSPO3
		NFKBIA
		IGFBP3
		PSMA6
		COX4
		APOL
		UPF2
		TMEM61
		LY6D
		C4BPA
		ARHGAP24
		p1
		CPT1A
		ALMS1
		HAMP
		SREBF1
		GSE1
		DLK1
		NOD2
		FAM47E
		SPRING
		HTR2A
		ARMC5
		UCP3
		P117
		SCNN1G
		S100A12
		MLH1
		TREM1
		CAT1
		LS
		H731
		FVIII
		AMPD2
		IFNAR2
		SLC13A3
		INK4
		CYP8B1
		CYB5A
		CD87
		CCDC63
		LPIN1
		MKS1
		CX3CR1
		MKRN1
		SUR2
		JDP2
		PTIP
		HSPB7
		GAPDH
		COX7C
		KISS1
		CCN5
		CNNM2
		TLR2
		ANKDD1B
		SMAC
		FUT2
		SEC61B
		GDF7
		GALNT1
		GPX1
		P2RX7
		FZD4
		LIN28A
		STX6
		GNA12
		LIMK1
		RANTES
		CASP4
		KCNJ11
		IFITM1
		MACROD2
		ABCC8
		MTX2
		VNN2
		SGK3
		BCL10
		PP13
		FLI
		BNC2
		KRBA1
		GAS6
		CypD
		SERPINA3
		sulfatase
		AMOT
		TSHR
		nephrin
		STAB2
		NAT1
		V
		MTCH2
		PEAR1
		MT2A
		MMP10
		FABP2
		TCN2
		HNF1
		GBA1
		MYO1D
		EPHB2
		MENA
		ALG1
		CALM1
		TAS2R50
		MCM8
		HEXA
		GLP2R
		PHLDB2
		MAP2K3
		ATXN2L
		CAGE
		SLC4A4
		ESR2
		AGTR2
		BHLHE41
		RP11
		ZBTB46
		BRAF
		UPAR
		TWIST1
		GCN5
		FSGS
		SERCA3
		PAX5
		ABC1
		PEBP1
		MIR2113
		CYR61
		COL1A2
		INI1
		TC
		MAFF
		TMOD3
		EEA1
		SIK1
		IL1R1
[truncated: 1,943 more rows]
